# Supplementary material for: A Quantitative Synthesis of Mercury in Commercial Seafood and Implications for Exposure in the United States
Source: Environ Health Perspect. 2012 Jun 25;120(11):1512–9. doi: 10.1289/ehp.1205122 (PMC3556626; doi:10.1289/ehp.1205122)
Supplement: (229 KB) XLS [file ehp.1205122.s002.xls]

## Sheet: Study Information
Supplemental Material Table S2: Seafood Hg Database
A Quantitative Synthesis of Mercury in Commercial Seafood and Implications for Exposure in the U.S.
Roxanne Karimi, Timothy P. Fitzgerald, Nicholas S. Fisher
http://dx.doi.org/10.1289/ehp.1205122

## Sheet: Seafood Hg Database
Seafood Item Category	Taxon (common name)	Location of Study	Mean Hg Concentration (ppm, wet weight)	Number of Samples	Data Source (See Supplemental Material for References)
Anchovies	anchovy	(market, Turkey)	0.123	35	(Gunsen 2004)
Anchovies	anchovy	(market, Brazil)	0.05	4	(Augelli et al. 2007)
Anchovies	anchovy	(market, Spain)	0.08	3	(Domingo et al. 2007)
Anchovies	anchovy	(market, UK)	0.05	2	(Food Standards Agency 2006)
Anchovies	anchovy-California	US-California	0.045	14	(Greenfield and Jahn 2010)
Anchovies	anchovy-California	US	0.04275	40	(Hall et al. 1978)
Anchovies	anchovy-canned	(market, UK)	0.049	9	(Knowles et al. 2003)
Anchovies	anchovy-European	(market, Spain)	0.031	6	(Carbonell et al. 2009)
Anchovies	anchovy-European	(market, Spain)	0.058	1	(Sahuquillo et al. 2007)
Anchovies	anchovy-European	Adriatic Sea	0.14	154	(Gilmartin and Revelante 1975)
Anchovies	anchovy-European	Croatia	0.042	1	(Vedrina-Dragojevic et al. 2002)
Anchovies	anchovy-European	Spain	0.06	8	(Nadal et al. 2008)
Anchovies	anchovy-European	Spain-Mediterranean Sea	0.049	18	(Pastor et al. 1994)
Anchovies	anchovy-European	Spain-Mediterranean Sea	0.0446	5	(Arcos et al. 2002)
Anchovies	anchovy-European	Italy	0.06	41	(Capelli et al. 2004)
Anchovies	anchovy-European	Italy	0.12	98	(Capelli et al. 1983)
Anchovies	anchovy-European	(market, Italy)	0.075	3	(Plessi et al. 2001)
Anchovies	anchovy-European	Croatia	0.154	10	(Juresa and Blanusa 2003)
Anchovies	anchovy-Japanese	Japan	0.0075	2	(Yamashita et al. 2005)
Anchovies	anchovy-Japanese	(market, Japan)	0.022	1	(Japanese Ministry of Health 2003)
Bass (Chilean)	seabass-Chilean	(market, US)	0.354063	74	(USFDA 2011)
Bass (Chilean)	seabass-Chilean	Southern Ocean	0.33	16	(McArthur et al. 2003)
Bass (Chilean)	seabass-Chilean	Chile	0.31	1	(Yamashita et al. 2005)
Bass (Chilean)	seabass-Chilean	market (US)	0.6	2	(Knobeloch et al. 1995)
Bass (Chilean)	seabass-Chilean	(market, US-NJ)	0.38	7	(Burger and Gochfeld 2005)
Bass (freshwater)	bass-rock	Great Lakes	0.242	32	(USEPA 2011a)
Bass (Freshwater)	bass-rock (freshwater-wild)	Canada - Ontario lakes	0.204	18	(Scheuhammer and Graham 1999)
Bass (freshwater)	bass-white	Lake Erie	0.194733	30	(Kelso and Frank 1974)
Bass (freshwater)	bass-white	Great Lakes	0.118	69	(USEPA 2011a)
Bass (Saltwater, Black, White, Striped)	bass-striped	(market, US)	0.0721537	41	(USFDA 2011)
Bass (Saltwater, Black, White, Striped)	bass-striped (farmed)	(market, US-NYC)	0.0276	15	(McKelvey et al. 2010; McKelvey unpublished data)
Bass (Saltwater, Black, White, Striped)	bass-striped (wild)	US-Delaware	0.273714	14	(State of Delaware 2010)
Bass (Saltwater, Black, White, Striped)	bass-striped (wild)	US-Delaware	0.344167	12	(State of Delaware 2010)
Bass (Saltwater, Black, White, Striped)	bass-striped (wild)	US-Atlantic	0.18075	2	(Delaware River Basin Commission, 2011)
Bass (Saltwater, Black, White, Striped)	bass-striped (wild)	US	0.264359	702	(USEPA 2011a)
Bass (Saltwater, Black, White, Striped)	bass-striped (wild)	US	0.489496	117	(Hall et al. 1978)
Bass (Saltwater, Black, White, Striped)	bass-striped (wild)	US-Maryland	0.504232	43	(State of Maryland 2007)
Bass (Saltwater, Black, White, Striped)	bass-striped (wild)	Canada-Atlantic	0.65	39	(Ray et al. 1984)
Bass (Saltwater, Black, White, Striped)	bass-striped (wild)	US-Chesapeake	0.12	79	(Mason et al. 2006)
Bass (Saltwater, Black, White, Striped)	bass-striped (wild)	US-New Jersey	0.51	4	(Horwitz et al. 2005)
Bass (Saltwater, Black, White, Striped)	bass-striped (wild)	US-New Jersey	0.2425	28	(State of New Jersey 2004)
Bass (Saltwater, Black, White, Striped)	bass-striped (wild)	US-North Carolina	0.31	4	(State of North Carolina 2011)
Bass (Saltwater, Black, White, Striped)	bass-striped (wild)	US-Rhode Island	0.16	66	(Piraino and Taylor 2009)
Bass (Saltwater, Black, White, Striped)	bass-striped (wild)	US-Virginia	0.144143	21	(State of Virginia 2009)
Bass (Saltwater, Black, White, Striped)	bass-striped (wild)	US-Virginia	0.349418	28	(State of Virginia 2009)
Bass (Saltwater, Black, White, Striped)	bass-striped (wild)	US-Virginia	0.583901	43	(State of Virginia 2009)
Bass (Saltwater, Black, White, Striped)	bass-striped (wild)	US-Virginia	0.0937372	23	(State of Virginia 2009)
Bass (Saltwater, Black, White, Striped)	bass-striped (wild)	US-Virginia	0.119817	47	(State of Virginia 2009)
Bass (Saltwater, Black, White, Striped)	bass-striped (wild)	US-Virginia	0.311124	39	(State of Virginia 2009)
Bass (Saltwater, Black, White, Striped)	sea bass-rock	US-Florida	0.07	1	(Adams et al. 2003)
Bass (Saltwater, Black, White, Striped)	seabass	(market, UK)	0.065	4	(Knowles et al. 2003)
Bass (Saltwater, Black, White, Striped)	seabass	(market, Canada)	0.494848	132	(Health Canada 2007)
Bass (Saltwater, Black, White, Striped)	seabass	(market, US)	0.5469	10	(USFDA 2011)
Bass (Saltwater, Black, White, Striped)	seabass-black	US-Florida	0.136	21	(Adams et al. 2003)
Bass (Saltwater, Black, White, Striped)	seabass-black	US	0.15	2	(USEPA 2011a)
Bass (Saltwater, Black, White, Striped)	seabass-black	(market, US)	0.125621	29	(USFDA 2011)
Bass (Saltwater, Black, White, Striped)	seabass-black	US-Delaware	0.072	1	(State of Delaware 2010)
Bass (Saltwater, Black, White, Striped)	seabass-black	(market, US-NYC)	0.1052	15	(McKelvey et al. 2010; McKelvey unpublished data)
Bass (Saltwater, Black, White, Striped)	seabass-black	(market, US-NC)	0.0641	1	(Levine et al. 2005)
Bass (Saltwater, Black, White, Striped)	seabass-black	US	0.138358	53	(Hall et al. 1978)
Bass (Saltwater, Black, White, Striped)	seabass-black	US-New York Bight	0.0504	14	(Deshpande et al. 2000)
Bass (Saltwater, Black, White, Striped)	seabass-black	US-Virginia	0.0532769	2	(State of Virginia 2009)
Bass (Saltwater, Black, White, Striped)	seabass-black	US-Virginia	0.005	1	(State of Virginia 2009)
Bass (Saltwater, Black, White, Striped)	seabass-Japanese	(market, Hong Kong)	0.028	5	(Chung et al. 2008)
Bass (Saltwater, Black, White, Striped)	seabass-spotted	(market, US)	0.18	1	(USFDA 2011)
Bass (Saltwater, Black, White, Striped)	seabass-white	(market, US)	0.27	1	(USFDA 2011)
Bluefish	bluefish	US-Florida	0.68	1	(Strom and Graves 2001)
Bluefish	bluefish	US-NC-Cape Hatteras	0.37	6	(Cross et al. 1973)
Bluefish	bluefish	US-NY-Long Island Sound	0.137	46	(Hammerschmidt and Fitzgerald 2006)
Bluefish	bluefish	US-New York Bight	0.1021	14	(Deshpande et al. 2000)
Bluefish	bluefish	US-New Jersey	0.35	206	(Burger 2009)
Bluefish	bluefish	US-Delaware	0.15	16	(State of Delaware 2010)
Bluefish	bluefish	US-Delaware	0.530769	13	(State of Delaware 2010)
Bluefish	bluefish	US-Atlantic	0.23	1	(Delaware River Basin Commission, 2011)
Bluefish	bluefish	US	0.22	3	(Bahnick et al. 1994)
Bluefish	bluefish	(market, US-NJ)	0.26	51	(Burger and Gochfeld 2005)
Bluefish	bluefish	US-Atlantic	0.05	1	(USEPA 2011b)
Bluefish	bluefish	US	0.29038	166	(USEPA 2011a)
Bluefish	bluefish	(market, US)	0.368487	94	(USFDA 2011)
Bluefish	bluefish	US	0.303753	73	(Hall et al. 1978)
Bluefish	bluefish	US-Maryland	0.202	4	(State of Maryland 2007)
Bluefish	bluefish	US-New Jersey	0.347	30	(State of New Jersey 2004)
Bluefish	bluefish	US-North Carolina	0.147429	35	(State of North Carolina 2011)
Bluefish	bluefish	US-Virginia	0.0752185	10	(State of Virginia 2009)
Bluefish	bluefish	US-Virginia	0.0848988	5	(State of Virginia 2009)
Bluefish	bluefish	US-Virginia	0.0554159	3	(State of Virginia 2009)
Bluefish	bluefish	US-Virginia	0.0905906	3	(State of Virginia 2009)
Bluefish	bluefish	US-Virginia	0.0336667	12	(State of Virginia 2009)
Bluefish	bluefish	US-Florida	0.568	226	(Adams et al. 2003)
Butterfish	butterfish	US-NY/NJ	0.08	4	(USEPA 2011a)
Butterfish	butterfish	US-North Atlantic	0.0604	90	(Hall et al. 1978)
Butterfish	butterfish (harvestfish, white pompano)	(market, US-NYC)	0.0039091	11	(McKelvey et al. 2010; McKelvey unpublished data)
Butterfish	butterfish (harvestfish,white pompano)	(market, US-NYC)	0.02325	4	(McKelvey et al. 2010; McKelvey unpublished data)
Carp	buffalo-bigmouth	US-Louisiana	0.472	18	(USEPA 2011a)
Carp	buffalo-bigmouth	US-Louisiana	0.282488	8	(State of Louisiana 2011)
Carp	buffalo-bigmouth	US-Louisiana	0.361789	27	(State of Louisiana 2011)
Carp	buffalofish	(market, US)	0.137424	17	(USFDA 2011)
Carp	buffalo-smallmouth	US-Louisiana	0.16825	26	(State of Louisiana 2011)
Carp	buffalo-smallmouth	US-Louisiana	0.218818	17	(State of Louisiana 2011)
Carp	carp	(market, US)	0.111186	14	(USFDA 2011)
Carp	carp-bighead	(market, US-NYC)	0.03	11	(McKelvey et al. 2010; McKelvey unpublished data)
Carp	carp-buffalo	(market, US-NYC)	0.042	15	(McKelvey et al. 2010; McKelvey unpublished data)
Carp	carp-common	US	0.132274	263	(USEPA 2011a)
Carp	carp-common	US-Atlantic	0.06625	4	(Delaware River Basin Commission, 2011)
Carp	carp-common	US-Delaware	0.133786	14	(State of Delaware 2010)
Carp	carp-common	US-New Jersey	0.156	6	(State of New Jersey 2008)
Carp	carp-common	US-Maryland	0.093	1	(State of Maryland 2007)
Carp	carp-common	US-North Carolina	0.43	1	(State of North Carolina 2011)
Carp	carp-common	US-Virginia	0.0692896	35	(State of Virginia 2009)
Catfish	Bullhead	US-Virginia	0.005	3	(State of Virginia 2009)
Catfish	bullhead-brown	US	0.04	4	(Hall et al. 1978)
Catfish	bullhead-brown	US-Delaware	0.0724	5	(State of Delaware 2010)
Catfish	bullhead-brown	US-North Carolina	0.141429	7	(State of North Carolina 2011)
Catfish	bullhead-brown	US-Virginia	0.115085	15	(State of Virginia 2009)
Catfish	bullhead-brown	US	0.132276	105	(USEPA 2011a)
Catfish	catfish (wild)	US-Maryland	0.073	2	(State of Maryland 2007)
Catfish	catfish (wild)	US-South Carolina	0.075	2	(Koli et al. 1977)
Catfish	catfish-blue (wild)	US	0.123985	135	(USEPA 2011a)
Catfish	catfish-blue (wild)	US-Gulf	0.135329	13	(USEPA 2011c)
Catfish	catfish-blue (wild)	US-North Carolina	0.234	15	(State of North Carolina 2011)
Catfish	catfish-blue (wild)	US-Louisiana	0.137791	114	(State of Louisiana 2011)
Catfish	catfish-blue (wild)	US-Louisiana	0.087789	169	(State of Louisiana 2011)
Catfish	catfish-blue (wild)	US-Virginia	0.121491	40	(State of Virginia 2009)
Catfish	catfish-channel (wild)	US	0.0967747	249	(USEPA 2011a)
Catfish	catfish-channel (wild)	US	0.172	20	(Hall et al. 1978)
Catfish	catfish-channel (wild)	US-Atlantic	0.02	5	(USEPA 2011b)
Catfish	catfish-channel (wild)	US-New Jersey	0.231	3	(State of New Jersey 2008)
Catfish	catfish-channel (wild)	US-Maryland	0.086	2	(State of Maryland 2007)
Catfish	catfish-channel (wild)	US-Atlantic	0.217955	22	(Delaware River Basin Commission, 2011)
Catfish	catfish-channel (wild)	US-Delaware	0.118333	18	(State of Delaware 2010)
Catfish	catfish-channel (wild)	US-North Carolina	0.190455	22	(State of North Carolina 2011)
Catfish	catfish-channel (wild)	US-Louisiana	0.11842	30	(State of Louisiana 2011)
Catfish	catfish-channel (wild)	US-Louisiana	0.0981209	43	(State of Louisiana 2011)
Catfish	catfish-channel (wild)	US-Virginia	0.127904	57	(State of Virginia 2009)
Catfish	catfish-channel (wild)	US-Georgia	0.16	50	(Burger et al. 2002)
Catfish	catfish-flathead (wild)	US-Louisiana	0.32918	50	(USEPA 2011a)
Catfish	catfish-flathead (wild)	US-Atlantic	0.114	1	(Delaware River Basin Commission, 2011)
Catfish	catfish-flathead (wild)	US-North Carolina	0.714	10	(State of North Carolina 2011)
Catfish	catfish-flathead (wild)	US-Louisiana	0.278242	52	(State of Louisiana 2011)
Catfish	catfish-flathead (wild)	US-Louisiana	0.196078	122	(State of Louisiana 2011)
Catfish	catfish-flathead (wild)	US-Virginia	0.0880991	11	(State of Virginia 2009)
Catfish	catfish	(market, Canada)	0.15	16	(Health Canada 2007)
Catfish	catfish	(market, US-WA)	0.0085	23	(USEPA 2005)
Catfish	catfish	(market, US-NC)	0.00965	2	(Levine et al. 2005)
Catfish	catfish-farmed	(market, US)	0.0264772	57	(USFDA 2011)
Catfish	catfish-farmed	US	0.0084	257	(Santerre et al. 2001)
Catfish	catfish-farmed (basa)	(market, Canada)	0.02	5	(Health Canada 2007)
Catfish	catfish-farmed, sutchi	SE Asia	0.03	1	(Orban et al. 2008)
Clams	clams	Canada-Bay of Fundy	0.01	4	(Legrand et al. 2005)
Clams	clams	(market, Spain)	0.0234	1	(Bordajandi et al. 2004)
Clams	clams	(market, Canada)	0.03	40	(Health Canada 2007)
Clams	clams	(market-Hong Kong China)	0.015	35	(Tam and Mok 1991)
Clams	clams	(market, Spain)	0.02	3	(Domingo et al. 2007)
Clams	clams	US	0.0476316	19	(USEPA 2011a)
Clams	clams	(market, US)	0.0116733	15	(USFDA 2011)
Clams	clams-bloody	(market, Japan)	0.01	22	(Japanese Ministry of Health 2003)
Clams	clams-butter	US-Pacific NW	0.054931	29	(Hall et al. 1978)
Clams	clams-carpet shell grooved	China-Bohai Sea	0.009291	14	(Wang et al. 2005)
Clams	clams-cockle	US	0.253	10	(USEPA 2011a)
Clams	clams-cockle	US-Oregon	0.019	71	(Caldwell and Buhler 1983)
Clams	clams-cockle	(market, Spain)	0.06659	40	(Gutierrez et al. 2006)
Clams	clams-cockle (Greenland)	(market, Canada)	0.05	1	(Health Canada 2007)
Clams	clams-gaper	US-Oregon	0.009	1	(Caldwell and Buhler 1983)
Clams	clams-geoduck	(market, Japan)	0.01	4	(Japanese Ministry of Health 2003)
Clams	clams-geoduck	US-Alaska	0.041	7	(State of Alaska Department of Environmental Conservation 2009)
Clams	clams-hard	(market, Japan)	0.027	13	(Japanese Ministry of Health 2003)
Clams	clams-hard	(market, Canada)	0.05	1	(Health Canada 2007)
Clams	clams-hard	US-Delaware	0.02	2	(State of Delaware 2010)
Clams	clams-hard	US-Atlantic	0.3	1	(Delaware River Basin Commission, 2011)
Clams	clams-hard	US	0.0528369	141	(Hall et al. 1978)
Clams	clams-hard	US-Maryland	0.0266364	11	(State of Maryland 2007)
Clams	clams-hard	US-Virginia	0.005	12	(State of Virginia 2009)
Clams	clams-hard Asiatic	China-Bohai Sea	0.00908214	14	(Wang et al. 2005)
Clams	clams-Pacific littleneck	US-Oregon	0.028	10	(Caldwell and Buhler 1983)
Clams	clams-Pacific littleneck	US	0.01725	4	(USEPA 2011a)
Clams	clams-Pacific littleneck	US-Alaska	0.011	4	(State of Alaska Department of Environmental Conservation 2009)
Clams	clams-softshell	US-Oregon	0.025	139	(Caldwell and Buhler 1983)
Clams	clams-softshell	US	0.086	19	(Hall et al. 1978)
Clams	clams-softshell	US-Maryland	0.00801118	313	(State of Maryland 2007)
Clams	clams-surf	China-Bohai Sea	0.009	14	(Wang et al. 2005)
Clams	clam-surf	(market, Japan)	0.017	13	(Japanese Ministry of Health 2003)
Cod	cod	(market, US-NJ)	0.11	7	(Burger and Gochfeld 2005)
Cod	cod	(market, US-WA)	0.115	33	(USEPA 2005)
Cod	cod	(market, Canada)	0.06	34	(Health Canada 2007)
Cod	Cod	(market, US)	0.108336	90	(USFDA 2011)
Cod	cod-Atlantic	(market, Italy)	0.118	6	(Plessi et al. 2001)
Cod	cod-Atlantic	(market, Japan)	0.04	8	(Nakagawa et al. 1997)
Cod	cod-Atlantic	Canada-Bay of Fundy	0.126611	20	(Legrand et al. 2005)
Cod	cod-Atlantic	Norway	0.162	10	(Julshamn and Brenna 2002)
Cod	cod-Atlantic (farmed)	Canada-Atlantic	0.0336	24	(Jardine et al. 2009)
Cod	cod-Atlantic (wild)	Barents Sea	0.052	11	(Zauke et al. 1999)
Cod	cod-Atlantic (wild)	Canada-Atlantic	0.085	22	(Hellou et al. 1992b)
Cod	cod-Atlantic (wild)	Norway	0.07	1198	(Green and Knutzen 2003)
Cod	cod-Atlantic (wild)	Norway	0.035	100	(Julshamn et al. 2004)
Cod	cod-Atlantic (wild)	US	0.11283	106	(Hall et al. 1978)
Cod	cod-Atlantic (wild)	Canada-Atlantic	0.038	15	(Jardine et al. 2009)
Cod	cod-Pacific	(market, US)	0.07216	10	(USFDA 2011)
Cod	cod-Pacific	US-Washington	0.109	29	(USEPA 2011a)
Cod	cod-Pacific	(market, Korea)	0.019	15	(Oh et al. 2008)
Cod	cod-Pacific	US-Alaska	0.173	141	(Burger et al. 2007a)
Cod	cod-Pacific	(market, Japan)	0.124563	16	(Japanese Ministry of Health 2003)
Cod	cod-Pacific	US	0.175984	61	(Hall et al. 1978)
Cod	cod-Pacific	US-Alaska	0.13	145	(State of Alaska Department of Environmental Conservation 2009)
Cod	cod-Pacific (Alaskan)	(market, US)	0.126611	9	(USFDA 2011)
Cod	cod-Pacific (Grey)	(market, US)	0.162	5	(USFDA 2011)
Crab	crab	(market, US)	0.048525	68	(USFDA 2011)
Crab	crab	Canada-Bay of Fundy	0.02	9	(Legrand et al. 2005)
Crab	crab	(market, Hong Kong China)	0.015	8	(Tam and Mok 1991)
Crab	crab	(market, UK)	0.06	12	(Food Standards Agency 2006)
Crab	crab	(market, Canada)	0.054	10	(Dabeka et al. 2004)
Crab	crab (claws)	(market, Denmark)	0.077	8	(Petersen and Mortensen 1994)
Crab	crab (Dungeness, rock, snow)	(market, Canada)	0.09	19	(Health Canada 2007)
Crab	crab meat	Fiji	0.05	3	(Kumar et al. 2004)
Crab	crab-blue	(market, US)	0.145633	12	(USFDA 2011)
Crab	crab-blue	US	0.153109	92	(Hall et al. 1978)
Crab	crab-blue	(market, US-NYC)	0.0171429	14	(McKelvey et al. 2010; McKelvey unpublished data)
Crab	crab-blue	US-Atlantic	0.084	8	(Delaware River Basin Commission, 2011)
Crab	crab-blue	US-Atlantic	0.0433455	11	(USEPA 2007)
Crab	crab-blue	US-Atlantic	0.02315	20	(USEPA 2006a)
Crab	crab-blue	US-Atlantic	0.0438462	26	(USEPA 2008)
Crab	crab-blue	US-Atlantic	0.298314	140	(USEPA 2011a)
Crab	crab-blue	US-Maryland	0.0207449	196	(State of Maryland 2007)
Crab	crab-blue	US-New Jersey	0.165135	37	(State of New Jersey 2004)
Crab	crab-blue	US-New Jersey	0.080375	8	(State of New Jersey 2008)
Crab	crab-blue	US-Virginia	0.0474644	52	(State of Virginia 2009)
Crab	crab-blue	US-Virginia	0.0614548	2	(State of Virginia 2009)
Crab	crab-blue	US-Virginia	0.0452284	14	(State of Virginia 2009)
Crab	crab-blue	US-Virginia	0.020047	13	(State of Virginia 2009)
Crab	crab-blue	US-Virginia	0.0140682	3	(State of Virginia 2009)
Crab	crab-blue	US-Virginia	0.0827657	28	(State of Virginia 2009)
Crab	crab-blue	US-Virginia	0.0161021	45	(State of Virginia 2009)
Crab	crab-blue	US-Gulf	0.0694643	84	(USEPA 2011a)
Crab	crab-blue	US-Louisiana	0.102	1	(Mueller et al. 1989)
Crab	crab-blue	US-Gulf	0.302125	8	(USEPA 2006b)
Crab	crab-blue	US-Gulf	0.155926	27	(Karouna-Renier et al. 2007)
Crab	crab-blue	US-Florida (Gulf-Pensacola)	0.227	18	(Lewis et al. 2004)
Crab	crab-blue	US-Louisiana	0.0189	1	(State of Louisiana 2011)
Crab	crab-blue	US-Louisiana	0.079	1	(State of Louisiana 2011)
Crab	crab-blue	(market, Italy)	0.12	3	(Plessi et al. 2001)
Crab	crab-king	(market, US)	0.005	1	(USFDA 2011)
Crab	crab-king	(market, Japan)	0.01	2	(Nakagawa et al. 1997)
Crab	crab-king	US	0.0919286	28	(Hall et al. 1978)
Crab	crab-king (Alaskan)	(market, Japan)	0.042	5	(Japanese Ministry of Health 2003)
Crab	crab-king (blue)	(market, Japan)	0.009	1	(Japanese Ministry of Health 2003)
Crab	crab-king (golden)	US-Alaska	0.043	14	(Burger et al. 2007b)
Crab	crab-king (red)	US-Alaska	0.011	146	(Jewett and Naidu 2000)
Crab	crab-king (red)	US-Alaska	0.101	5	(Burger et al. 2007b)
Crab	crab-king (red)	US	0.01	1	(Yamashita et al. 2005)
Crab	crab-snow	(market, US)	0.0924167	12	(USFDA 2011)
Crab	crab-snow	(market, Canada)	0.223	4	(Dabeka et al. 2004)
Crab	crab-snow	(market, Japan)	0.048	4	(Japanese Ministry of Health 2003)
Crab	crab-deepsea red	US-North Atlantic	0.1798	25	(Hall et al. 1978)
Crab	crab-Dungeness	US	0.1922	9	(USEPA 2011a)
Crab	crab-Dungeness	(market, Canada)	0.059	8	(Dabeka et al. 2004)
Crab	crab-Dungeness	US-Washington (Puget Sound)	0.11118	3	(Bloom 1992)
Crab	crab-Dungeness	US-Oregon	0.108	180	(Caldwell and Buhler 1983)
Crab	crab-Dungeness	US-California	0.06943	7	(San Francisco Public Utilities Commission 2006)
Crab	crab-Dungeness	US	0.17476	50	(Hall et al. 1978)
Crab	crab-Dungeness	US-Washington	0.0507143	7	(Lower Duwamish Waterway Group 2005)
Crab	crab-jonah	(market, Canada)	0.043	2	(Dabeka et al. 2004)
Crab	crab-tanner	US	0.148	49	(Hall et al. 1978)
Crawfish	crawfish	US	0.21	1	(USEPA 2011a)
Crawfish	crawfish	(market, US)	0.0334783	46	(USFDA 2011)
Crawfish	crawfish	(market, Canada)	0.1	1	(Health Canada 2007)
Crawfish	crawfish	US	0.02506	38	(Santerre et al. 2001)
Crawfish	crawfish (fresh)	US-Louisiana	0.021	24	(Schuler et al. 2000)
Crawfish	crawfish (processed)	US-Louisiana	0.025	48	(Schuler et al. 2000)
Crawfish	crawfish (processed)	China	0.054	48	(Schuler et al. 2000)
Croaker	croaker	US	0.102658	38	(USEPA 2011a)
Croaker	croaker	(market, US-NJ)	0.14	14	(Burger and Gochfeld 2005)
Croaker	croaker	US-Louisiana	0.055	2	(State of Louisiana 2011)
Croaker	croaker	US-Virginia	0.0167314	37	(State of Virginia 2009)
Croaker	croaker-Atlantic	US-Delaware	0.106	5	(State of Delaware 2010)
Croaker	croaker-Atlantic	US-Atlantic	0.0304556	18	(USEPA 2007)
Croaker	croaker-Atlantic	US-Gulf	0.0569544	171	(USEPA 2011c)
Croaker	croaker-Atlantic	US-Atlantic	0.0111111	9	(USEPA 2011b)
Croaker	croaker-Atlantic	US	0.0877813	32	(USEPA 2011a)
Croaker	croaker-Atlantic	US	0.05	1	(USEPA 2011a)
Croaker	croaker-Atlantic	US-Gulf	0.124077	39	(USEPA 2006b)
Croaker	croaker-Atlantic	US-Louisiana	0.05	1	(Mueller et al. 1989)
Croaker	croaker-Atlantic	US-Delaware	0.0779231	13	(State of Delaware 2010)
Croaker	croaker-Atlantic	(market, US)	0.0563955	44	(USFDA 2011)
Croaker	croaker-Atlantic	US	0.0716196	92	(Hall et al. 1978)
Croaker	croaker-Atlantic	US-New Jersey	0.146	5	(State of New Jersey 2004)
Croaker	croaker-Atlantic	US-North Carolina	0.0604167	24	(State of North Carolina 2011)
Croaker	croaker-Atlantic	US-Virginia	0.0582077	23	(State of Virginia 2009)
Croaker	croaker-Atlantic	US-Virginia	0.03243	13	(State of Virginia 2009)
Croaker	croaker-Atlantic	US-Virginia	0.0926705	3	(State of Virginia 2009)
Croaker	croaker-Atlantic	US-Virginia	0.109037	28	(State of Virginia 2009)
Croaker	croaker-Atlantic	US-Virginia	0.0765	4	(State of Virginia 2009)
Croaker	croaker-atlantic	US-Florida	0.061	47	(Adams et al. 2003)
Croaker	croaker-white	US-California	0.0988	15	(Meador et al. 2005)
Croaker	croaker-white	US-Pacific	0.0395833	6	(USEPA 2004)
Croaker	croaker-white	US	0.120625	44	(USEPA 2011a)
Croaker	croaker-white	(market, US)	0.286667	15	(USFDA 2011)
Croaker	croaker-white	US-California	0.108826	23	(USEPA Region 9 and NOAA 2007)
Croaker	croaker-white	US-California	0.213936	25	(Fairey et al. 1997)
Croaker	croaker-white	US-California	0.206462	65	(San Francisco Estuary Institute 2007)
Eel	eel	(market, Canada)	0.243	107	(Health Canada 2007)
Eel	eel (American, conger, spotted) (wild)	(market, Canada)	0.19	52	(Health Canada 2007)
Eel	eel- conger (wild)	(market, Japan)	0.21	6	(Nakagawa et al. 1997)
Eel	eel-American (wild)	US-Atlantic	0.17	8	(Delaware River Basin Commission, 2011)
Eel	eel-American (wild)	US	0.206336	280	(USEPA 2011a)
Eel	eel-American (wild)	US	0.211	30	(Hall et al. 1978)
Eel	eel-American (wild)	US-Delaware	0.0854	5	(State of Delaware 2010)
Eel	eel-American (wild)	US-GA/SC	0.15	24	(Burger et al. 2001)
Eel	eel-American (wild)	US-New Jersey	0.105	6	(Horwitz et al. 2005)
Eel	eel-American (wild)	US-New Jersey	0.197308	26	(State of New Jersey 2004)
Eel	eel-American (wild)	US-New Jersey	0.234182	33	(State of New Jersey 2008)
Eel	eel-American (wild)	US-Louisiana	0.28	1	(State of Louisiana 2011)
Eel	eel-American (wild)	US-Virginia	0.0853917	10	(State of Virginia 2009)
Eel	eel-American (wild)	US-Virginia	0.592306	2	(State of Virginia 2009)
Eel	eel-American (wild)	US-Virginia	0.361698	8	(State of Virginia 2009)
Eel	eel-American (wild)	US-Virginia	0.0671354	2	(State of Virginia 2009)
Eel	eel-American (wild)	US-Virginia	0.175607	6	(State of Virginia 2009)
Eel	eel-American (wild)	US-Virginia	0.108291	3	(State of Virginia 2009)
Eel	eel-American (wild)	US-Virginia	0.0543871	31	(State of Virginia 2009)
Eel	eel-Japanese (wild)	Japan	0.190385	52	(Yamashita et al. 2006)
Eel	eel-conger (wild)	US	0.03	1	(USEPA 2011a)
Eel	eel-conger (wild)	Azores	0.214	5	(Andersen and Depledge 1997)
Eel	eel-conger (wild)	Azores	0.338	35	(Magalhaes et al. 2007)
Eel	eel-conger (wild)	Adriatic Sea	0.8	10	(Storelli et al. 2007)
Eel	eel-conger (wild)	US	0.035	1	(Hall et al. 1978)
Eel	eel-conger (wild)	Mediterranean	0.67	8	(Della Torre et al. 2010)
Eel	eel-European (wild)	North of Luxembourg rivers	0.263	14	(Boscher et al. 2010)
Eel	eel-farmed	(market, US-NYC)	0.181125	8	(McKelvey et al. 2010; McKelvey unpublished data)
Eel	eel-farmed (unagi)	(market, US-NYC)	0.0965	8	(McKelvey et al. 2010; McKelvey unpublished data)
Eel	eel-Japanese (farmed)	(market, Japan)	0.052	60	(Japanese Ministry of Health 2003)
Eel	eel-Japanese (farmed)	(market, Hong Kong)	0.06	5	(Chung et al. 2008)
Eel	eel-Japanese (farmed)	Taiwan, China, Japan	0.0671795	117	(Yamashita et al. 2006)
Eel	eel-Japanese conger (farmed)	(market, Japan)	0.0485455	22	(Japanese Ministry of Health 2003)
Flounder	flounder	(market, US-NJ)	0.05	55	(Burger and Gochfeld 2005)
Flounder	flounder	Bermuda	0.06	1	(Dewailly et al. 2008)
Flounder	flounder	US	0.219211	19	(USEPA 2011a)
Flounder	flounder	(market, US)	0.055515	60	(USFDA 2011)
Flounder	flounder	Canada-Bay of Fundy	0.03	15	(Legrand et al. 2005)
Flounder	flounder	(market, US-WA)	0.147	18	(USEPA 2005)
Flounder	flounder	US-Virginia	0.018	5	(State of Virginia 2009)
Flounder	flounder	(market, Canada)	0.06	22	(Health Canada 2007)
Flounder	flounder-Brazilian	Brazil	0.0471	4	(Kutter et al. 2009)
Flounder	flounder-four spot	US-North Atlantic	0.112222	18	(Hall et al. 1978)
Flounder	flounder-gulf	US	0.13	1	(USEPA 2011a)
Flounder	flounder-gulf	US	0.1661	40	(Hall et al. 1978)
Flounder	flounder-gulf	US-Florida	0.239	190	(Adams et al. 2003)
Flounder	flounder-marbled	Japan	0.056	5	(Yamashita et al. 2005)
Flounder	flounder-southern	US	0.0828095	126	(USEPA 2011a)
Flounder	flounder-southern	US	0.0949762	42	(Hall et al. 1978)
Flounder	flounder-southern	US	0.05	3	(USEPA 2011a)
Flounder	flounder-southern	US-Louisiana	0.112414	7	(State of Louisiana 2011)
Flounder	flounder-southern	US-Louisiana	0.061	35	(State of Louisiana 2011)
Flounder	flounder-southern	US-Florida	0.13	67	(Adams et al. 2003)
Flounder	flounder-starry	US-Pacific	0.0211075	40	(USEPA 2004)
Flounder	flounder-starry	US	0.08	1	(USEPA 2011a)
Flounder	flounder-starry	US-Washington	0.029	4	(Lower Duwamish Waterway Group 2005)
Flounder	flounder-starry	US-California	0.0495	2	(San Francisco Estuary Institute 2007)
Flounder	flounder-summer	US-New Jersey	0.14	258	(Burger et al. 2009)
Flounder	flounder-summer	US- New York Bight	0.0358	14	(Deshpande et al. 2000)
Flounder	flounder-summer	US-Atlantic	0.047	4	(Delaware River Basin Commission, 2011)
Flounder	flounder-summer	US-Atlantic	0.016	5	(USEPA 2011b)
Flounder	flounder-summer	US-Atlantic	0.0347	30	(USEPA 2006a)
Flounder	flounder-summer	US	0.0624167	12	(USEPA 2011a)
Flounder	flounder-summer	US-Atlantic	0.065	10	(USEPA 2008)
Flounder	flounder-summer	US	0.150762	42	(Hall et al. 1978)
Flounder	flounder-summer	(market, US-NYC)	0.15	1	(McKelvey et al. 2010; McKelvey unpublished data)
Flounder	flounder-summer	US-Rhode Island	0.092	10	(Payne and Taylor 2010)
Flounder	flounder-summer	US-Delaware	0.118727	11	(State of Delaware 2010)
Flounder	flounder-summer	US-New Jersey	0.09325	12	(State of New Jersey 2008)
Flounder	flounder-summer	US-Virginia	0.005	1	(State of Virginia 2009)
Flounder	flounder-summer	US-Virginia	0.183981	11	(State of Virginia 2009)
Flounder	flounder-summer	US-Atlantic	0.096	3	(Gerhart 1977)
Flounder	flounder-summer	US-Florida	0.04	3	(Adams et al. 2003)
Flounder	flounder-windowpane	US-New Jersey	0.18	48	(Burger et al. 2009)
Flounder	flounder-windowpane	US-Atlantic	0.149	3	(Gerhart 1977)
Flounder	flounder-windowpane	US	0.113333	12	(USEPA 2011a)
Flounder	flounder-windowpane	US	0.111167	18	(Hall et al. 1978)
Flounder	flounder-windowpane	(market, US-NYC)	0.105	3	(McKelvey et al. 2010; McKelvey unpublished data)
Flounder	flounder-winter	US-New Jersey	0.06	58	(Burger et al. 2009)
Flounder	flounder-winter	US-Atlantic	0.057	3	(Gerhart 1977)
Flounder	flounder-winter	US	0.146	20	(USEPA 2011a)
Flounder	flounder-winter	US-Atlantic	0.025	32	(USEPA 2008)
Flounder	flounder-winter	US	0.0975854	123	(Hall et al. 1978)
Flounder	flounder-winter	US-NY-Long Island Sound	0.021	41	(Hammerschmidt and Fitzgerald 2006)
Flounder	flounder-winter	US-Rhode Island	0.026	10	(Payne and Taylor 2010)
Flounder	flounder-winter	US-NY-Long Island Sound	0.03726	14	(Rolfhus et al. 2008)
Flounder	flounder-winter	(market, US-NYC)	0.032	1	(McKelvey et al. 2010; McKelvey unpublished data)
Flounder	flounder-witch	US	0.110803	71	(Hall et al. 1978)
Flounder	flounder-witch	(market, US-NYC)	0.025	1	(McKelvey et al. 2010; McKelvey unpublished data)
Flounder	flounder-yellowtail	US	0.463409	22	(Hall et al. 1978)
Freshwater Perch	perch	(market, US)	0.151316	19	(USFDA 2011)
Freshwater Perch	perch	Russia	0.81	3	(Laperdina et al. 1997)
Freshwater Perch	perch	Canada - Ontario lakes	0.0635	9	(Jackson 1991)
Freshwater Perch	perch (yellow, white)	(market, Canada)	0.15	45	(Health Canada 2007)
Freshwater Perch	perch-european	Russia	0.53765	64	(Haines et al. 1992)
Freshwater Perch	perch-nile (wild)	Uganda (Lake Saka)	0.014	9	(Campbell et al. 2006)
Freshwater Perch	perch-nile (wild)	Lake Victoria (Africa)	0.08432	22	(Campbell et al. 2003a)
Freshwater Perch	perch-nile (wild)	Kenya - Lake Turkana	0.0934	3	(Campbell et al. 2003b)
Freshwater Perch	perch-nile (wild)	Lake Victoria (Africa)	0.0887	22	(Ramlal et al. 2003)
Freshwater Perch	perch-white	US	0.122	163	(USEPA 2011a)
Freshwater Perch	perch-white	US-Atlantic	0.125667	12	(Delaware River Basin Commission, 2011)
Freshwater Perch	perch-white	US-Delaware	0.143385	13	(State of Delaware 2010)
Freshwater Perch	perch-white	US-New Jersey	0.242778	9	(State of New Jersey 2004, 2008)
Freshwater Perch	perch-white	US-Atlantic	0.0995	18	(USEPA 2011b)
Freshwater Perch	perch-white	US-Maryland	0.143278	18	(State of Maryland 2007)
Freshwater Perch	perch-white	US-Virginia	0.0895745	58	(State of Virginia 2009)
Freshwater Perch	perch-yellow	US	0.109	266	(USEPA 2011a)
Freshwater Perch	perch-yellow	Canada - Ontario lakes	0.13011	67	(Ethier et al. 2008)
Freshwater Perch	perch-yellow	Canada - Ontario lakes	0.118	29	(Scheuhammer and Graham 1999)
Freshwater Perch	perch-yellow	Canada - Ontario lakes	0.08066	15	(Kidd et al. 1995)
Freshwater Perch	perch-yellow	Canada-Lake Erie	0.0696667	30	(Kelso and Frank 1974)
Freshwater Perch	perch-yellow	US-Michigan	0.0875128	39	(State of Michigan 2011)
Freshwater Perch	perch-yellow	US	0.116263	280	(USEPA 2011a)
Freshwater Perch	perch-yellow	US-Michigan	0.0875128	39	(State of Michigan 2011)
Freshwater Perch	perch-yellow	US-Atlantic	0.11	1	(Delaware River Basin Commission, 2011)
Freshwater Perch	perch-yellow	US-Delaware	0.17	2	(State of Delaware 2010)
Freshwater Perch	perch-yellow	US-North Carolina	0.435217	23	(State of North Carolina 2011)
Freshwater Perch	perch-yellow	US-Virginia	0.153905	17	(State of Virginia 2009)
Grouper	grouper	(market, Canada)	0.373913	23	(Health Canada 2007)
Grouper	grouper	(market, US)	0.34052	25	(USFDA 2011)
Grouper	grouper	US	0.397	1	(USEPA 2011a)
Grouper	grouper	(market, US-Chicago)	0.26	18	(Burger and Gochfeld 2006)
Grouper	grouper-black	(market, US)	0.647091	11	(USFDA 2011)
Grouper	grouper-black	Bermuda	0.87	8	(Dewailly et al. 2008)
Grouper	grouper-black	US	0.789667	33	(Hall et al. 1978)
Grouper	grouper-black	US	0.5925	2	(USEPA 2011a)
Grouper	grouper-black	US-Florida	0.963	12	(Adams et al. 2003)
Grouper	grouper-coney	Bermuda	0.21	29	(Dewailly et al. 2008)
Grouper	grouper-creole fish (Barber)	Bermuda	0.035	12	(Dewailly et al. 2008)
Grouper	grouper-gag	US	0.513667	30	(Hall et al. 1978)
Grouper	grouper-gag	US-Louisiana	0.312929	7	(State of Louisiana 2011)
Grouper	grouper-gag	US	0.370143	14	(USEPA 2011a)
Grouper	grouper-gag	US-Florida	0.397	97	(Adams et al. 2003)
Grouper	grouper-goliath	US-Florida	0.615	31	(Adams et al. 2003)
Grouper	grouper-graysby	Bermuda	0.16	1	(Dewailly et al. 2008)
Grouper	grouper-gulf	Mexico-Gulf of California	0.36	6	(Garcia-Hernandez et al. 2007)
Grouper	grouper-leopard	Mexico-Gulf of California	0.34	2	(Garcia-Hernandez et al. 2007)
Grouper	grouper-red	(market, US)	0.463133	15	(USFDA 2011)
Grouper	grouper-red	US	0.383707	41	(Hall et al. 1978)
Grouper	grouper-red	US	0.355333	3	(USEPA 2011a)
Grouper	grouper-red	US-Florida	0.328	49	(Adams et al. 2003)
Grouper	grouper-red hind	Bermuda	0.26	29	(Dewailly et al. 2008)
Grouper	grouper-scamp	US-Louisiana	0.36613	10	(State of Louisiana 2011)
Grouper	grouper-scamp	US-South Atlantic	0.347	10	(Hall et al. 1978)
Grouper	grouper-scamp	US-Florida	0.298	29	(Adams et al. 2003)
Grouper	grouper-snowy	(market, US)	1.08	1	(USFDA 2011)
Grouper	grouper-snowy	US	0.329	4	(USEPA 2011a)
Grouper	grouper-snowy	US-Florida	0.783	29	(Adams et al. 2003)
Grouper	grouper-speckled hind	US-South Atlantic	0.179	20	(Hall et al. 1978)
Grouper	grouper-spotted	Mexico-Gulf of California	0.27	6	(Garcia-Hernandez et al. 2007)
Grouper	grouper-strawberry (E)	(market, US)	0.072	1	(USFDA 2011)
Grouper	grouper-warsaw (E)	US-Louisiana	0.3213	5	(State of Louisiana 2011)
Grouper	grouper-warsaw (E)	US	0.427286	7	(USEPA 2011a)
Grouper	grouper-yellowedge	US-Louisiana	0.2432	3	(State of Louisiana 2011)
Grouper	grouper-yellowedge	US-Florida	0.258	10	(Adams et al. 2003)
Grouper	grouper-yellowmouth (M)	US	0.228	9	(Hall et al. 1978)
Haddock	haddock	(market, Canada)	0.05	3	(Health Canada 2007)
Haddock	haddock	(market, US)	0.055284	50	(USFDA 2011)
Haddock	haddock	(market, US)	0.07	20	(USFDA 2008)
Haddock	haddock	Barents Sea	0.066	4	(Zauke et al. 1999)
Haddock	haddock	Canada-Bay of Fundy	0.05	5	(Legrand et al. 2005)
Haddock	haddock	Ireland	0.085	4	(Tyrell et al. 2005)
Haddock	haddock	(market, UK)	0.06	5	(Food Standards Agency 2006)
Haddock	haddock	Norway	0.02	25	(Julshamn et al. 2004)
Haddock	haddock	Scotland	0.0415714	7	(Davies 2012)
Haddock	haddock	Scotland	0.043	25	(Ministry of Agriculture Fisheries and Food 1998)
Haddock	haddock	US	0.380949	78	(Hall et al. 1978)
Hake	hake	(market, US)	0.0937525	40	(USFDA 2011)
Hake	hake-Argentine	Brazil	0.0842	2	(Kutter et al. 2009)
Hake	hake-Argentine	South America	0.01987	9	(Jokai et al. 2005)
Hake	hake-blue	US	0.235	9	(USEPA 2011a)
Hake	hake-Brazilian	Uruguay	0.042	13	(Viana et al. 2005)
Hake	hake-Pacific	US	0.106796	49	(Hall et al. 1978)
Hake	hake-Pacific	US-Pacific	0.2516	281	(Cutshall et al. 1978)
Hake	hake-Pacific	US	0.151	1	(USEPA 2011a)
Hake	hake-red	(market, US)	0.0153333	3	(USFDA 2011)
Hake	hake-red	US	0.0862154	65	(Hall et al. 1978)
Hake	hake-red	US-Atlantic	0.075	3	(Gerhart 1977)
Hake	hake-red	US	0.105	2	(USEPA 2011a)
Hake	hake-silver	(market, US)	0.0145	4	(USFDA 2011)
Hake	hake-silver	US	0.0468434	83	(Hall et al. 1978)
Hake	hake-silver	US-Atlantic	0.046	3	(Gerhart 1977)
Hake	hake-spotted	US-North Atlantic	0.0694308	65	(Hall et al. 1978)
Hake	hake-spotted	US-Atlantic	0.062	3	(Gerhart 1977)
Hake	hake-spotted	US	0.098	6	(USEPA 2011a)
Hake	hake-white	(market, Canada)	0.08	1	(Health Canada 2007)
Hake	hake-white	(market, US)	0.0265	2	(USFDA 2011)
Hake	hake-white	US	0.1145	64	(Hall et al. 1978)
Hake	hoki	(market, Japan)	0.269	2	(Japanese Ministry of Health 2003)
Hake	hoki	(market, UK)	0.186	2	(Knowles et al. 2003)
Hake	whiting	(market, US)	0.0514077	13	(USFDA 2011)
Hake	whiting	(market, US-NJ)	0.03	14	(Burger and Gochfeld 2005)
Halibut	halibut	(market, US)	0.241409	101	(USFDA 2011)
Halibut	halibut	(market, US-WA)	0.215	30	(USEPA 2005)
Halibut	halibut	(market, Canada)	0.256667	57	(Health Canada 2007)
Halibut	halibut-California	US	0.276727	11	(USEPA 2011a)
Halibut	halibut-California	US-California	0.197	1	(Fairey et al. 1997)
Halibut	halibut-California	US-California	0.138667	3	(USEPA Region 9 and NOAA 2007)
Halibut	halibut-California	US-California	0.3548	25	(San Francisco Estuary Institute 2007)
Halibut	halibut-Greenland (turbot)	Norway	0.09	50	(Julshamn et al. 2004)
Halibut	halibut-Greenland (turbot)	Barents Sea	0.2891	69	(Julshamn et al. 2006)
Halibut	halibut-Greenland (turbot)	(market, Japan)	0.09	1	(Japanese Ministry of Health 2003)
Halibut	halibut-Greenland (turbot)	Greenland	0.04	10	(Riget et al. 2007)
Halibut	halibut-Greenland (turbot)	Barents Sea	0.04	8	(Zauke et al. 1999)
Halibut	halibut-Pacific	(market, US) - Alaska	0.169279	20	(Butala et al. 2007)
Halibut	halibut-Pacific	US-Alaska	0.158	24	(Burger et al. 2007b)
Halibut	halibut-Pacific	US-Alaska & Canada-BC	0.214101	1146	(Hall et al. 1976)
Halibut	halibut-Pacific	US-WA & OR	0.45	81	(Hall et al. 1976)
Halibut	halibut-Pacific	US-Alaska	0.29	1685	(State of Alaska Department of Environmental Conservation 2009)
Halibut	halibut-Pacific	US-Alaska	0.2054	118	(International Pacific Halibut Commission 2003)
Halibut	halibut-Pacific	US	0.264432	37	(Hall et al. 1978)
Halibut	halibut-red	(market, Japan)	0.126	5	(Japanese Ministry of Health 2003)
Halibut	turbot	(market, Canada)	0.09	9	(Health Canada 2007)
Halibut	turbot	Ireland	0.06	1	(Tyrell et al. 2005)
Halibut	turbot/flounder	Spain-Mediterranean Sea	0.0728	5	(Arcos et al. 2002)
Halibut	turbot-Black Sea	Turkey-Black Sea	0.065	20	(Das et al. 2009)
Halibut	turbot-diamond	US	0.0387222	9	(USEPA 2011a)
Halibut	turbot-spotted	US	0.03625	6	(USEPA 2011a)
Herring	herring	(market, Canada)	0.06	35	(Health Canada 2007)
Herring	herring/sardine	Canada-Bay of Fundy	0.02	7	(Legrand et al. 2005)
Herring	herring-Atlantic	(market, Poland)	0.0528167	60	(Usydus et al. 2009)
Herring	herring-Atlantic	Arctic	0.01	10	(Jaeger et al. 2009)
Herring	herring-Atlantic	Baltic Sea	0.026493	71	(Barska and Skrzynski 2003)
Herring	herring-Atlantic	Baltic Sea	0.02	12	(Nfon et al. 2009)
Herring	herring-Atlantic	Poland	0.014	3	(Jokai et al. 2005)
Herring	herring-Atlantic	Canada-Bay of Fundy	0.0099518	54	(Braune 1987)
Herring	herring-Atlantic	Canada-Bay of Fundy	0.0402	16	(Harding et al. 2005)
Herring	herring-Atlantic	Norway	0.035	50	(Julshamn et al. 2004)
Herring	herring-Atlantic	Poland (Baltic Sea)	0.0360616	568	(Polak-Juszczak 2009)
Herring	herring-Atlantic	Scotland	0.0434	5	(Davies 2012)
Herring	herring-Atlantic	Scotland	0.091	9	(Ministry of Agriculture Fisheries and Food 1998)
Herring	herring-Atlantic	US	0.0447895	95	(Hall et al. 1978)
Herring	herring-Atlantic	US-Atlantic	0.104	3	(Gerhart 1977)
Herring	herring-Atlantic	US-Maryland	0.079	1	(State of Maryland 2007)
Herring	herring-Atlantic	US	0.132	7	(USEPA 2011a)
Herring	herring-Atlantic	Finland	0.09	9	(Linko and Terho 1977)
Herring	herring-atlantic thread	US-Florida	0.15	8	(Adams et al. 2003)
Herring	herring-blueback	US	0.0452632	38	(USEPA 2011a)
Herring	herring-blueback	US-Virginia	0.0960326	1	(State of Virginia 2009)
Herring	herring-blueback	US-Virginia	0.321089	1	(State of Virginia 2009)
Herring	herring-canned	(market, US)	0.0598	13	(Ikem and Egiebor 2005)
Herring	herring-Pacific	US-California	0.017	3	(Greenfield and Jahn 2010)
Herring	herring-Pacific	US-California	0.019	1	(San Francisco Estuary Institute 2007)
Herring	herring-Pacific	Canada	0.031	25	(Lockhart et al. 2005)
Herring	herring-Pacific	US	0.039	121	(USEPA 2011a)
Herring	herring-Pacific	US	0.139591	44	(Hall et al. 1978)
Herring	herrings	(market, UK)	0.03	7	(Food Standards Agency 2006)
Lingcod	lingcod	(market, Canada)	0.08	1	(Health Canada 2007)
Lingcod	lingcod	(market, Japan)	0.089	33	(Japanese Ministry of Health 2003)
Lingcod	lingcod	US-California	0.334	1	(USEPA 2011a)
Lingcod	lingcod	US-Alaska	0.14758	5	(Bloom 1992)
Lingcod	lingcod	US-Pacific	0.285679	78	(Hall et al. 1978)
Lingcod	lingcod	US-Alaska	0.44	215	(State of Alaska Department of Environmental Conservation 2009)
Lobster	lobster	Canada-Bay of Fundy	0.18	6	(Legrand et al. 2005)
Lobster	lobster	(market, Canada)	0.09	59	(Health Canada 2007)
Lobster	lobster	Canada	0.0957	3	(Kwoczek et al. 2006)
Lobster	lobster	(market, Japan)	0.04225	4	(Japanese Ministry of Health 2003)
Lobster	lobster	(market, US)	0.174748	62	(USFDA 2011)
Lobster	lobster-American	US	0.0446154	13	(USEPA 2008)
Lobster	lobster-American	US	0.167	10	(USEPA 2011a)
Lobster	lobster-American	US-New Jersey	0.158889	9	(State of New Jersey 2004)
Lobster	lobster-American	US-NY-Long Island Sound	0.14	13	(Hammerschmidt and Fitzgerald 2006)
Lobster	lobster-American	(market, US)	0.107356	9	(USFDA 2011)
Lobster	lobster-American	US	0.248761	88	(Hall et al. 1978)
Lobster	lobster-Japanese spiny	(market, Japan)	0.07	2	(Japanese Ministry of Health 2003)
Lobster	lobster-southern rock	Australia	0.06	4	(Fabris et al. 2006)
Lobster	lobster-spiny	Bermuda	0.21	4	(Dewailly et al. 2008)
Lobster	lobster-spiny	(market, US)	0.0938462	13	(USFDA 2011)
Lobster	lobster-spiny	US-Atlantic	0.09605	40	(Hall et al. 1978)
Lobster	lobster-spiny	US-Pacific	0.064	5	(Hall et al. 1978)
Mackerel	mackerel	(market, US)	0.0916667	3	(USFDA 2011)
Mackerel	mackerel	(market, Spain)	0.09	3	(Domingo et al. 2007)
Mackerel	mackerel (Spanish, king)	(market, Canada)	0.21	13	(Health Canada 2007)
Mackerel	mackerel-Atlantic	US	0.0404687	64	(USEPA 2011a)
Mackerel	mackerel-Atlantic	Scotland	0.072875	8	(Davies 2012)
Mackerel	mackerel-Atlantic	Scotland	0.054	14	(Ministry of Agriculture Fisheries and Food 1998)
Mackerel	mackerel-Atlantic	Norway	0.0333333	75	(Julshamn et al. 2004)
Mackerel	mackerel-Atlantic	(market, Japan)	0.27	4	(Nakagawa et al. 1997)
Mackerel	mackerel-Atlantic	(market, Canada)	0.04	12	(Health Canada 2007)
Mackerel	mackerel-Atlantic	US	0.0392857	14	(Hall et al. 1978)
Mackerel	mackerel-canned	(market, US)	0.0364	12	(Ikem and Egiebor 2005)
Mackerel	mackerel-cero	US-Florida	0.15	1	(Adams et al. 2003)
Mackerel	mackerel-cero	US	0.264	1	(USEPA 2011a)
Mackerel	mackerel-chub	(market, Hong Kong)	0.152	3	(Chung et al. 2008)
Mackerel	mackerel-chub	(market, Japan)	0.115641	78	(Japanese Ministry of Health 2003)
Mackerel	mackerel-chub (Pacific)	(market, Korea)	0.028	15	(Oh et al. 2008)
Mackerel	mackerel-chub (Pacific)	US-California	0.0876667	30	(Hall et al. 1978)
Mackerel	mackerel-chub (Pacific)	US-California	0.0815667	3	(USEPA Region 9 and NOAA 2007)
Mackerel	mackerel-jack	Japan	0.0175	28	(Yamashita et al. 2005)
Mackerel	mackerel-jack (canned)	(market, US-IN)	0.0555	2	(Shim et al. 2004)
Mackerel	mackerel-jack (Pacific)	(market, Japan)	0.32	6	(Nakagawa et al. 1997)
Mackerel	mackerel-jack (Pacific)	(market, Japan)	0.044	54	(Japanese Ministry of Health 2003)
Mackerel	mackerel-jack (Pacific)	US-California	0.257143	14	(Hall et al. 1978)
Mackerel	mackerel-jack (Pacific)	(market, Hong Kong)	0.042	3	(Chung et al. 2008)
Mackerel	mackerel-Japanese Spanish	(market, Japan)	0.04025	16	(Japanese Ministry of Health 2003)
Mackerel	mackerel-king	US-Florida	1.46	142	(Adams et al. 2003)
Mackerel	mackerel-king	US	1.10047	205	(USEPA 2011a)
Mackerel	mackerel-king	US-Gulf (mostly)	0.396	107	(Hall et al. 1978)
Mackerel	mackerel-king	US-Atlantic	0.94	143	(Adams and McMichael 2007)
Mackerel	mackerel-king	US-Gulf	1.51	136	(Adams and McMichael 2007)
Mackerel	mackerel-king	Suriname	0.11	5	(Mol et al. 2001)
Mackerel	mackerel-king	Mexico-GoM	0.18	3	(Santoyo et al. 2009)
Mackerel	mackerel-king	US-Gulf	0.96	39	(Cai et al. 2007)
Mackerel	mackerel-king	US-Louisiana	0.823675	8	(State of Louisiana 2011)
Mackerel	mackerel-king	US-Louisiana	1.32035	33	(State of Louisiana 2011)
Mackerel	mackerel-spanish	US-Florida	0.472	389	(Adams et al. 2003)
Mackerel	mackerel-Spanish	US	0.318379	58	(USEPA 2011a)
Mackerel	mackerel-Spanish	US-Gulf	0.53	385	(Adams and McMichael 2007)
Mackerel	mackerel-Spanish	(market, Canada)	0.342	1	(Del Gobbo et al. 2010)
Mackerel	mackerel-Spanish	US-Atlantic	0.32	195	(Adams and McMichael 2007)
Mackerel	mackerel-Spanish	(market, US-NYC)	0.146923	13	(McKelvey et al. 2010; McKelvey unpublished data)
Mackerel	mackerel-Spanish	US	0.361	109	(Hall et al. 1978)
Mackerel	mackerel-Spanish	US-Louisiana	0.277	1	(State of Louisiana 2011)
Mackerel	mackerel-Spanish	Fiji	0.23	17	(Kumar et al. 2004)
Mackerel	mackerel-Spanish (narrow barred)	Malaysia	0.01	5	(Hajeb et al. 2009)
Mackerel	mackerel-Spanish (narrow barred)	Malaysia	0.008	5	(Hajeb et al. 2010)
Mackerel	mackerel-Spanish (narrow barred)	(market, Malaysia)	0.0796	5	(Rahman et al. 1997)
Mackerel	mackerel-Spanish (narrow barred)	(market, Hong Kong)	0.059	1	(Chung et al. 2008)
Marlin	marlin	(market, US)	0.498571	14	(USFDA 2011)
Marlin	marlin	(market, Canada)	1.429	4	(Dabeka et al. 2004)
Marlin	marlin	(market, Spain)	0.88	2	(Blanco et al. 2008)
Marlin	marlin	(market, Canada)	0.679157	166	(Health Canada 2007)
Marlin	marlin	(market, UK)	1.1	7	(Knowles et al. 2003)
Marlin	marlin	(market, Fiji)	0.47	19	(Kumar et al. 2004)
Marlin	marlin	(market, Canada)	0.64	1	(Del Gobbo et al. 2010)
Marlin	marlin	(market, Canada)	0.489	3	(Forsyth et al. 2004)
Marlin	marlin	Fiji	1.76	5	(Kumar et al. 2004)
Marlin	marlin-black	(market, US)	0.39	1	(USFDA 2011)
Marlin	marlin-blue	US	1.4	1	(USEPA 2011a)
Marlin	marlin-blue	Bermuda	3.1	3	(Dewailly et al. 2008)
Marlin	marlin-blue	US-Hawaii	0.93	29	(Rivers et al. 1972)
Marlin	marlin-blue	US-Hawaii	0.4	46	(Shultz and Ito 1979)
Marlin	marlin-blue	(market, US-WA)	0.6802	10	(Bloom 1992)
Marlin	marlin-blue	Atlantic	0.24	7	(Yamashita et al. 2005)
Marlin	marlin-blue	Sumatra	0.19	6	(Kai et al. 1987)
Marlin	marlin-blue	US-Hawaii	2.38	50	(Kaneko and Ralston 2007)
Marlin	marlin-blue	Bermuda	5.316	13	(Luckhurst et al. 2006)
Marlin	marlin-blue	US-Hawaii	3.12	46	(National Marine Fisheries Service 1975)
Marlin	marlin-blue	US-Gulf	10.52	9	(Cai et al. 2007)
Marlin	marlin-blue	(market, US)	0.39	1	(USFDA 2011)
Marlin	marlin-blue	US	4.59045	33	(Hall et al. 1978)
Marlin	marlin-blue	US-Hawaii	1.61579	20	(State of Hawaii Department of Health, unpublished data)
Marlin	marlin-blue	US-Florida	3.08	8	(Adams et al. 2003)
Marlin	marlin-Pacific blue	US-Hawaii	0.45	35	(Shultz and Crear 1976)
Marlin	marlin-Pacific blue	US-Hawaii	4.26	42	(Thieleke 1973)
Marlin	marlin-Pacific blue	Mexico-Gulf of California	0.36	5	(Garcia-Hernandez et al. 2007)
Marlin	marlin-striped	US	1.52185	40	(Hall et al. 1978)
Marlin	marlin-striped	US-Hawaii	0.47	30	(Kaneko and Ralston 2007)
Marlin	marlin-striped	Mexico-Gulf of California	1.72	12	(Soto-Jimenez et al. 2010)
Marlin	marlin-striped	(market, Japan)	0.78	5	(Endo and Haraguchi 2010)
Marlin	marlin-striped	Mexico-Gulf of California	0.14	5	(Garcia-Hernandez et al. 2007)
Marlin	marlin-striped	US-Pacific	0.8	56	(Shomura and Craig 1974)
Marlin	marlin-striped	Atlantic	0.39	7	(Yamashita et al. 2005)
Marlin	marlin-striped	(market, Japan)	0.595	4	(Japanese Ministry of Health 2003)
Marlin	marlin-striped	US-Hawaii	0.197	20	(State of Hawaii Department of Health, unpublished data)
Marlin	marlin-white	US	0.27	1	(USEPA 2011a)
Marlin	marlin-white	US	0.717925	53	(Hall et al. 1978)
Marlin	marlin-white	US-Florida	0.29	2	(Adams et al. 2003)
Monkfish	monkfish	(market, Canada)	0.11	7	(Health Canada 2007)
Monkfish	monkfish	(market, UK)	0.198	2	(Knowles et al. 2003)
Monkfish	monkfish	(market, US-NC)	0.0831	1	(Levine et al. 2005)
Monkfish	monkfish/goosefish	US	0.179683	82	(Hall et al. 1978)
Mullet	mullet	Brazil	0.0285	46	(Kehrig et al. 2001)
Mullet	mullet	Brazil	0.0096	20	(Kehrig et al. 2001)
Mullet	mullet	Brazil	0.31	2	(De Marco et al. 2006)
Mullet	mullet	Brazil	0.0124	4	(Kutter et al. 2009)
Mullet	mullet	Uruguay	0.054	43	(Viana et al. 2005)
Mullet	mullet	(market, Japan)	0.006	17	(Japanese Ministry of Health 2003)
Mullet	mullet	(market, US)	0.05059	20	(USFDA 2011)
Mullet	mullet-common	(market, Canada)	0.12	22	(Health Canada 2007)
Mullet	mullet-fantail	US-Florida	0.033	12	(Adams et al. 2003)
Mullet	mullet-grey	(market, Hong Kong)	0.009	3	(Chung et al. 2008)
Mullet	mullet-striped	(market, China)	0.09	3	(Cheung et al. 2008)
Mullet	mullet-striped	Morocco-Mediterranean Sea	0.096	24	(Elhamri et al. 2007)
Mullet	mullet-striped	US	0.0483802	121	(USEPA 2011a)
Mullet	mullet-striped	US	0.05	1	(USEPA 2011a)
Mullet	mullet-striped	US	0.0504968	155	(Hall et al. 1978)
Mullet	mullet-striped	US-Virginia	0.107176	2	(State of Virginia 2009)
Mullet	mullet-striped	US-Virginia	0.0221781	3	(State of Virginia 2009)
Mullet	mullet-striped	US-Florida	0.061	71	(Adams et al. 2003)
Mullet	mullet-white	US-South Atlantic	0.0255556	36	(Hall et al. 1978)
Mullet	mullet-white	US-Florida	0.043	33	(Adams et al. 2003)
Mussels	mussel-blue	US-Rhode Island	0.015	160	(Piraino and Taylor 2009)
Mussels	mussel-Pacific blue	US-Alaska	0.018	23	(State of Alaska Department of Environmental Conservation 2009)
Mussels	mussel-Pacific blue	US-Alaska	0.016	148	(Burger et al. 2007b)
Mussels	mussels	(market, Canada)	0.021	17	(Dabeka et al. 2004)
Mussels	mussels	(market, Japan)	0.02	1	(Japanese Ministry of Health 2003)
Mussels	mussels	(market, Hong Kong China)	0.015	40	(Tam and Mok 1991)
Mussels	mussels	New Zealand	0.0268	3	(Kwoczek et al. 2006)
Mussels	mussels	US	0.0637333	30	(USEPA 2011a)
Mussels	mussels-Atlantic	(market, Canada)	0.013	2	(Dabeka et al. 2004)
Mussels	mussels-blue	Canada-Bay of Fundy	0.02	32	(Legrand et al. 2005)
Mussels	mussels-blue	(market, Canada)	0.03	74	(Health Canada 2007)
Mussels	mussels-blue	US-Oregon	0.016	24	(Caldwell and Buhler 1983)
Mussels	mussels-blue	US-Maine	0.041105	75	(NOAA 2008)
Mussels	mussels-blue	US-Virginia	0.0152387	1	(State of Virginia 2009)
Mussels	mussels-blue	US	0.085	2	(USEPA 2011a)
Mussels	mussels-California	US-Oregon	0.02	6	(Caldwell and Buhler 1983)
Mussels	mussels-California	US	0.0545484	93	(USEPA 2011a)
Mussels	mussels-green	New Zealand	0.038	24	(Whyte et al. 2009)
Ocean Perch	perch-ocean	(market, US)	0.121626	31	(USFDA 2011)
Ocean Perch	perch-ocean	(market, Italy)	0.096	3	(Plessi et al. 2001)
Ocean Perch	perch-ocean (redfish)	US-North Atlantic	0.1531	80	(Hall et al. 1978)
Ocean Perch	redfish	Scotland	0.12	2	(Ministry of Agriculture Fisheries and Food 1998)
Ocean Perch	redfish	(market, Canada)	0.25	4	(Health Canada 2007)
Ocean Perch	redfish-blackbelly	Azores	0.211	31	(Andersen and Depledge 1997)
Ocean Perch	redfish-blackbelly	(market, Portugal)	0.548	3	(Chen and Chen 2003)
Ocean Perch	redfish-ocean perch	Norway	0.01	25	(Julshamn et al. 2004)
Ocean Perch	redfish-ocean perch	Barents Sea	0.07	5	(Zauke et al. 1999)
Ocean Perch	redfish-pacific ocean perch	US-Alaska	0.056	78	(State of Alaska Department of Environmental Conservation 2009)
Orange Roughy	orange roughy	(market, Canada)	0.432667	15	(Health Canada 2007)
Orange Roughy	orange roughy	New Zealand	0.35	31	(Vandenbroek 1981)
Orange Roughy	orange roughy	(market, US-Chicago)	0.57	19	(Burger and Gochfeld 2006)
Orange Roughy	orange roughy	(market, UK)	0.595	6	(Knowles et al. 2003)
Orange Roughy	orange roughy	(market, US)	0.570853	81	(USFDA 2011)
Oysters	oysters	(market, US)	0.015477	61	(USFDA 2011)
Oysters	oysters	US-Virginia	0.005	1	(State of Virginia 2009)
Oysters	oysters	US	0.07672	75	(USEPA 2011a)
Oysters	oysters	(market, Canada)	0.01	20	(Health Canada 2007)
Oysters	oysters	(market, Canada)	0.011	26	(Dabeka et al. 2004)
Oysters	oysters	(market, Japan)	0.0101887	53	(Japanese Ministry of Health 2003)
Oysters	oysters	(market-Hong Kong China)	0.015	200	(Tam and Mok 1991)
Oysters	oysters-Chinese	China-Bohai Sea	0.01036	11	(Wang et al. 2005)
Oysters	oysters-eastern	US-Florida	0.03	16	(Fisher et al. 2000)
Oysters	oysters-eastern	US-Flori (Pensacola)	0.02994	4	(Lewis et al. 2004)
Oysters	oysters-eastern	US-Texas	0.03	10	(Park and Presley 1997)
Oysters	oysters-eastern	US-Atlantic	0.0830588	17	(Delaware River Basin Commission, 2011)
Oysters	oysters-eastern	US-Atlantic	0.01135	200	(Kawaguchi et al. 1999)
Oysters	oysters-eastern	US-Georgia	0.0595111	9	(Sajwan et al. 2008)
Oysters	oysters-eastern	US-Mississippi	0.006	7	(Elston et al. 2005)
Oysters	oysters-eastern	US-Gulf	0.0187	10	(Karouna-Renier et al. 2007)
Oysters	oysters-eastern	US	0.0247739	2059	(NOAA 2008)
Oysters	oysters-eastern	US	0.0407143	70	(Hall et al. 1978)
Oysters	oysters-eastern	US-Maryland	0.0106728	2158	(State of Maryland 2007)
Oysters	oysters-eastern	US-Louisiana	0.068	1	(Mueller et al. 1989)
Oysters	oysters-eastern	US-Virginia	0.0522958	9	(State of Virginia 2009)
Oysters	oysters-eastern	US-Virginia	0.0325585	1	(State of Virginia 2009)
Oysters	oysters-eastern	US-Virginia	0.0222732	2	(State of Virginia 2009)
Oysters	oysters-Pacific	Taiwan	0.0195591	137	(Chen and Chen 2003)
Oysters	oysters-Pacific	US	0.0548333	66	(USEPA 2011a)
Oysters	oysters-Pacific	Mexico	0.046	1	(Green-Ruiz et al. 2005)
Oysters	oysters-Pacific	US-Alaska	0.012	16	(State of Alaska Department of Environmental Conservation 2009)
Oysters	oysters-Pacific	(market, Canada)	0.008	1	(Dabeka et al. 2004)
Oysters	oysters-Pacific	US	0.0698551	69	(Hall et al. 1978)
Pike	pike	Russia	0.584	5	(Laperdina et al. 1997)
Pike	pike-northern	Canada - Ontario lakes	0.7422	18	(Kidd et al. 1995)
Pike	pike-northern	Canada - Ontario lakes	0.52	79	(Wren et al. 1991)
Pike	pike-northern	Canada-Canadian Shield	0.5157	19	(Garcia and Carignan 2000)
Pike	pike-northern	Canada - Northern Manitoba	0.56129	54	(Brinkmann and Rasmussen 2010)
Pike	pike-northern	Canada - Northern Manitoba	1.34	7	(Jackson 1991)
Pike	pike-northern	Northern Canada-lakes/river systems	0.378	1169	(Lockhart et al. 2005)
Pike	pike-northern	Great Lakes	0.247	23	(USEPA 2011a)
Plaice	plaice	North Sea	0.043	17	(Baeyens et al. 2003)
Plaice	plaice	Scotland	0.056	15	(Ministry of Agriculture Fisheries and Food 1998)
Plaice	plaice	England-West shore	0.342697	89	(Collings et al. 1996)
Plaice	plaice	Norway	0.05	58	(Green and Knutzen 2003)
Plaice	plaice	(market, Germany)	0.1707	1	(Poperechna and Heumann 2005)
Plaice	plaice-Alaskan	(market, US)	0.13	1	(USFDA 2011)
Plaice	plaice-American	US	0.04875	8	(USEPA 2011a)
Plaice	plaice-American	(market, US)	0.015	3	(USFDA 2011)
Plaice	plaice-American	US	0.0803448	58	(Hall et al. 1978)
Plaice	plaice-American	(market, US-NYC)	0.024	1	(McKelvey et al. 2010; McKelvey unpublished data)
Plaice	plaice-American	Greenland	0.038	10	(Riget et al. 2007)
Plaice	plaice-American	Barents Sea	0.074	4	(Zauke et al. 1999)
Plaice	plaice-Canadian	(market, Canada)	0.06	1	(Health Canada 2007)
Plaice	plaice-European	Scotland	0.0528571	7	(Davies 2012)
Plaice	plaice-European	Ireland	0.035	4	(Tyrell et al. 2005)
Plaice	plaice-European	Barents Sea	0.048	5	(Zauke et al. 1999)
Pollock	pollock	US	0.023	115	(USEPA 2011a)
Pollock	pollock	(market, Germany)	0.704	1	(Poperechna and Heumann 2005)
Pollock	pollock	(market, US)	0.0329961	77	(USFDA 2011)
Pollock	pollock	(market, Japan)	0.0982	5	(Japanese Ministry of Health 2003)
Pollock	pollock	(market, US-WA)	0.0091	24	(USEPA 2005)
Pollock	pollock (surimi)	(market, US)	0.04625	4	(USFDA 2011)
Pollock	pollock-Alaska	US-Alaska	0.074	12	(Burger et al. 2007b)
Pollock	pollock-Alaska	(market, Canada)	0.033	1	(Del Gobbo et al. 2010)
Pollock	pollock-Alaska	(market, Italy)	0.062	3	(Plessi et al. 2001)
Pollock	pollock-Alaska	(market, Canada)	0.02	3	(Health Canada 2007)
Pollock	pollock-Alaska	(market, US)	0.0354357	14	(USFDA 2011)
Pollock	pollock-Pacific	Russia	0.005	1	(Yamashita et al. 2005)
Pollock	pollock-Pacific	US	0.140133	15	(Hall et al. 1978)
Pollock	pollock-Pacific	US-Alaska	0.043	186	(State of Alaska Department of Environmental Conservation 2009)
Pollock	pollock-Atlantic	US	0.170342	73	(Hall et al. 1978)
Pollock	pollock-Atlantic	Canada-Bay of Fundy	0.03	6	(Legrand et al. 2005)
Porgy	porgy	(market, US-NYC)	0.08728	14	(McKelvey et al. 2010; McKelvey unpublished data)
Porgy	porgy	(market, US-NJ)	0.1	16	(Burger and Gochfeld 2005)
Porgy	porgy	(market, Canada)	0.061	1	(Del Gobbo et al. 2010)
Porgy	porgy	US-Rhode Island	0.033	56	(Piraino and Taylor 2009)
Porgy	porgy (scup)	US	0.102	10	(USEPA 2011a)
Porgy	porgy (scup)	US-Atlantic	0.0725139	72	(Hall et al. 1978)
Sablefish	black cod	(market, US)	0.42	1	(USFDA 2011)
Sablefish	sablefish	(market, US)	0.361096	26	(USFDA 2011)
Sablefish	sablefish	(market, Canada)	0.333636	99	(Health Canada 2007)
Sablefish	sablefish	US-Alaska	0.33264	9	(Bloom 1992)
Sablefish	sablefish	US	0.517	6	(Teeny et al. 1974)
Sablefish	sablefish	(market, Japan)	0.151	7	(Japanese Ministry of Health 2003)
Sablefish	sablefish	US	0.246029	102	(Hall et al. 1978)
Sablefish	sablefish	US-Alaska	0.18	227	(State of Alaska Department of Environmental Conservation 2009)
Salmon	salmon	(market, US)	0.0276507	67	(USFDA 2011)
Salmon	salmon	(market, US-Chicago)	0.03	18	(Burger and Gochfeld 2006)
Salmon	salmon	(market, Japan)	0.03	4	(Japanese Ministry of Health 2003)
Salmon	salmon	(market, Spain)	0.05	3	(Domingo et al. 2007)
Salmon	salmon	(market, UK)	0.03	21	(Food Standards Agency 2006)
Salmon	salmon	(market, US-WA)	0.071	17	(USEPA 2005)
Salmon	salmon	(market, US)	0.03	32	(USFDA 2008)
Salmon	salmon	(market, Canada)	0.03	1	(Health Canada 2007)
Salmon	salmon (all)	(market, Canada)	0.04	8	(Dabeka et al. 2004)
Salmon	salmon (farmed)	(market, UK)	0.0519565	23	(Knowles et al. 2003)
Salmon	salmon (farmed)	Canada - farm raised Pacific Ocean	0.0220785	20	(Butala et al. 2007)
Salmon	salmon (mixed species)	(market, US)	0.005	2	(USFDA 2011)
Salmon	salmon (Pacific)	(market, Japan)	0.19	32	(Nakagawa et al. 1997)
Salmon	salmon (wild)	Canada-Bay of Fundy	0.05	6	(Legrand et al. 2005)
Salmon	salmon-Atlantic	(market, Japan)	0.028	5	(Japanese Ministry of Health 2003)
Salmon	salmon-Atlantic	(market, US)	0.021052	20	(Butala et al. 2007)
Salmon	salmon-Atlantic	(market, Hong Kong, imported)	0.025	3	(Chung et al. 2008)
Salmon	salmon-Atlantic	(market, Canada)	0.036	9	(Dabeka et al. 2004)
Salmon	salmon-Atlantic (farmed)	(market, US)	0.005	4	(USFDA 2011)
Salmon	salmon-Atlantic (farmed)	(market, Canada)	0.03	47	(Health Canada 2007)
Salmon	salmon-Atlantic (farmed)	Canada-Atlantic	0.0205	10	(Chou 2007)
Salmon	salmon-Atlantic (farmed)	Norway	0.029	3	(Amlund et al. 2007)
Salmon	salmon-Atlantic (farmed)	Norway	0.05	3	(Berntssen et al. 2010)
Salmon	salmon-Atlantic (farmed)	Norway	0.05	8	(Bethune et al. 2006)
Salmon	salmon-Atlantic (farmed)	Norway	0.086	3	(Plessi et al. 2001)
Salmon	salmon-Atlantic (farmed) Alaska	(market, Italy)	0.117	3	(Plessi et al. 2001)
Salmon	salmon-Atlantic (farmed, large)	Canada-Atlantic	0.015	33	(Jardine et al. 2009)
Salmon	salmon-Atlantic (farmed, small)	Canada-Atlantic	0.0144	31	(Jardine et al. 2009)
Salmon	salmon-Atlantic (wild)	(market, Canada)	0.056	10	(Dewailly et al. 2007)
Salmon	salmon-Atlantic (wild, large)	Canada-Atlantic	0.047	47	(Jardine et al. 2009)
Salmon	salmon-Atlantic (wild, small)	Canada-Atlantic	0.0726	38	(Jardine et al. 2009)
Salmon	salmon-chinook (farmed)	(market, Canada)	0.0289	2	(Easton et al. 2002)
Salmon	salmon-chinook (farmed)	(market, US)	0.005	2	(USFDA 2011)
Salmon	salmon-chinook (king)	(market, Japan)	0.02	3	(Japanese Ministry of Health 2003)
Salmon	salmon-chinook (spring)	(market, Canada)	0.053	3	(Dabeka et al. 2004)
Salmon	salmon-chinook (wild)	(market, Canada)	0.0554	1	(Easton et al. 2002)
Salmon	salmon-chinook (wild)	(market, Canada)	0.05	29	(Health Canada 2007)
Salmon	salmon-chinook (wild)	US-Alaska	0.064	238	(State of Alaska Department of Environmental Conservation 2009)
Salmon	salmon-chinook (wild)	US-Alaska	0.04095	10	(Bloom 1992)
Salmon	salmon-chinook (wild)	US-California	0.0776	5	(San Francisco Estuary Institute 2007)
Salmon	salmon-chinook (wild)	US-Alaska	0.057	72	(Zhang et al. 2001)
Salmon	salmon-chinook (wild)	US-Washington	0.0900638	116	(USEPA 2011a)
Salmon	salmon-chinook (wild)	US	0.0618611	108	(Hall et al. 1978)
Salmon	salmon-chinook (wild)	Northern Canada-lakes/river systems	0.09	1	(Lockhart et al. 2005)
Salmon	salmon-chum	(market, Japan)	0.014	12	(Japanese Ministry of Health 2003)
Salmon	salmon-chum (wild)	US-Alaska	0.082	72	(Zhang et al. 2001)
Salmon	salmon-chum (wild)	(market, Canada)	0.02	18	(Health Canada 2007)
Salmon	salmon-chum (wild)	US-Alaska	0.041	281	(State of Alaska Department of Environmental Conservation 2009)
Salmon	salmon-chum (wild)	(market, US)	0.02	9	(USFDA 2011)
Salmon	salmon-chum (wild)	US	0.0442182	55	(Hall et al. 1978)
Salmon	salmon-chum (wild)	Northern Canada-lakes/river systems	0.067	8	(Lockhart et al. 2005)
Salmon	salmon-chum (wild)	(market, Canada)	0.0262	1	(Easton et al. 2002)
Salmon	salmon-coho	(market, Japan)	0.016	5	(Japanese Ministry of Health 2003)
Salmon	salmon-coho (wild)	US-Alaska	0.048	76	(Zhang et al. 2001)
Salmon	salmon-coho (wild)	(market, Canada)	0.02	3	(Health Canada 2007)
Salmon	salmon-coho (wild)	US-Alaska	0.038	244	(State of Alaska Department of Environmental Conservation 2009)
Salmon	salmon-coho (wild)	US-Washington	0.0460359	167	(USEPA 2011a)
Salmon	salmon-coho (wild)	(market, US)	0.0633333	3	(USFDA 2011)
Salmon	salmon-coho (wild)	US	0.0547536	69	(Hall et al. 1978)
Salmon	salmon-farmed	(market, Canada)	0.018	46	(Dewailly et al. 2007)
Salmon	salmon-farmed (smoked)	(market, Poland)	0.0398	10	(Usydus et al. 2009)
Salmon	salmon-pink (wild)	(market, Canada)	0.02	1	(Health Canada 2007)
Salmon	salmon-pink (wild)	US-Alaska	0.04	186	(State of Alaska Department of Environmental Conservation 2009)
Salmon	salmon-pink (wild)	(market, US)	0.005	6	(USFDA 2011)
Salmon	salmon-pink (wild)	US	0.0252069	29	(Hall et al. 1978)
Salmon	salmon-sockeye	(market, Canada)	0.038	2	(Dabeka et al. 2004)
Salmon	salmon-sockeye (wild)	market-Japan (exported from US)	0.02	1	(Yamashita et al. 2005)
Salmon	salmon-sockeye (wild)	US-Alaska	0.044	60	(Zhang et al. 2001)
Salmon	salmon-sockeye (wild)	(market, Canada)	0.03	15	(Health Canada 2007)
Salmon	salmon-sockeye (wild)	US-Alaska	0.042	15	(Burger et al. 2007b)
Salmon	salmon-sockeye (wild)	(market, Canada)	0.05725	2	(Easton et al. 2002)
Salmon	salmon-sockeye (wild)	US-Alaska	0.038	240	(State of Alaska Department of Environmental Conservation 2009)
Salmon	salmon-sockeye (wild)	(market, US)	0.005	1	(USFDA 2011)
Salmon	salmon-sockeye (wild)	US	0.0396167	60	(Hall et al. 1978)
Salmon (canned)	salmon-pink (canned)	(market, US-IN)	0.09	2	(Shim et al. 2004)
Salmon (canned)	salmon-pink (canned)	(market, US)	0.0361	21	(Ikem and Egiebor 2005)
Salmon (canned)	salmon-pink (canned)	(market, UK)	0.028	19	(Knowles et al. 2003)
Salmon (canned)	salmon-sockeye (canned)	(market, UK)	0.036	13	(Knowles et al. 2003)
Salmon (canned)	salmon-sockeye (canned)	(market, US)	0.0328	6	(Ikem and Egiebor 2005)
Sardine (all)	pilchard-canned	(market, UK)	0.02	9	(Food Standards Agency 2003)
Sardine (all)	sardine	(market, Spain)	0.034	2	(Perello et al. 2008)
Sardine (all)	sardine	(market, Spain)	0.08	3	(Domingo et al. 2007)
Sardine (all)	sardine	(market, Spain)	0.072	5	(Cabanero et al. 2004)
Sardine (all)	sardine	(market, US)	0.0148344	90	(USFDA 2011)
Sardine (all)	sardine	Spain-Mediterranean Sea	0.0294	5	(Arcos et al. 2002)
Sardine (all)	sardine-bigeye	(market, Japan)	0.043	9	(Japanese Ministry of Health 2003)
Sardine (all)	sardine-canned	(market, UK)	0.03	18	(Knowles et al. 2003)
Sardine (all)	sardine-European	(market, Italy)	0.156	3	(Plessi et al. 2001)
Sardine (all)	sardine-European	(market, Japan)	0.01	20	(Nakagawa et al. 1997)
Sardine (all)	sardine-European	(market, Spain)	0.018	6	(Carbonell et al. 2009)
Sardine (all)	sardine-European	(market, Spain)	0.06	5	(Cabanero et al. 2007)
Sardine (all)	sardine-European	Croatia	0.175	20	(Juresa and Blanusa 2003)
Sardine (all)	sardine-European	Morocco-Mediterranean Sea	0.137	26	(Elhamri et al. 2007)
Sardine (all)	sardine-European	(market, Spain)	0.048	6	(Cabanero et al. 2005)
Sardine (all)	sardine-European	Croatia	0.091	1	(Vedrina-Dragojevic et al. 2002)
Sardine (all)	sardine-European	Spain-Mediterranean Sea	0.084	38	(Pastor et al. 1994)
Sardine (all)	sardine-European	Adriatic Sea	0.1	202	(Gilmartin and Revelante 1975)
Sardine (all)	sardine-European	Italy-Adriatic Sea	0.09	300	(Storelli et al. 2003)
Sardine (all)	sardine-European	Spain	0.06	8	(Nadal et al. 2008)
Sardine (all)	sardine-Japanese	(market, Japan)	0.029	33	(Japanese Ministry of Health 2003)
Sardine (all)	sardinella-round	Bermuda	0.07	1	(Dewailly et al. 2008)
Sardine (all)	sardinella-round	Italy	0.08	150	(Storelli et al. 2003)
Sardine (all)	sardine-Pacific	US-California	0.0189	4	(USEPA Region 9 and NOAA 2007)
Sardine (all)	sardine-round	(market, Brazil)	0.053	4	(Augelli et al. 2007)
Sardine (all)	sardine-round	Mauritania	0.018	4	(Romeo et al. 1999)
Sardine (all)	sardines	(market, Spain)	0.140365	2	(Bordajandi et al. 2004)
Sardine (all)	sardines/pilchards	(market, UK)	0.01	5	(Food Standards Agency 2006)
Sardine (all)	sardine-scaled	US-Florida	0.33	1	(Adams et al. 2003)
Sardine (all)	sardines-canned	(market, US)	0.1066	23	(Ikem and Egiebor 2005)
Sardine (all)	sardine-South American	(market, Hong Kong)	0.026	3	(Chung et al. 2008)
Sardine (all)	sardine-South American	Japan	0.01	1	(Yamashita et al. 2005)
Scallops	scallop-pink	US-Alaska	0.02	5	(Hall et al. 1978)
Scallops	scallops	US	0.0183333	3	(USEPA 2011a)
Scallops	scallops	(market, US-NJ)	0.01	12	(Burger and Gochfeld 2005)
Scallops	scallops	(market, US)	0.00699231	39	(USFDA 2011)
Scallops	scallops	(market, Canada)	0.04	41	(Health Canada 2007)
Scallops	scallops	Canada-Bay of Fundy	0.02	1	(Legrand et al. 2005)
Scallops	scallops	(market, Hong Kong China)	0.015	21	(Tam and Mok 1991)
Scallops	scallops	(market, Japan)	0.012	66	(Japanese Ministry of Health 2003)
Scallops	scallops-bay	(market, Japan)	0.09	20	(Nakagawa et al. 1997)
Scallops	scallops-bay	US	0.0625	20	(Hall et al. 1978)
Scallops	scallops-bay	(market, US-NC)	0.00351	1	(Levine et al. 2005)
Scallops	scallops-calico	US	0.0796667	30	(Hall et al. 1978)
Scallops	scallops-saucer	China-Bohai Sea	0.00945	11	(Wang et al. 2005)
Scallops	scallops-sea	US-Atlantic	0.09	42	(Greig et al. 1978)
Scallops	scallops-sea	US	0.0472727	11	(Hall et al. 1978)
Scallops	scallops-sea	US-North Carolina	0.0166667	3	(State of North Carolina 2011)
Scallops	scallops-weathervane	US-Washington (Puget Sound)	0.03589	10	(Bloom 1992)
Shad	shad	Canada-Bay of Fundy	0.1	2	(Legrand et al. 2005)
Shad	shad-American	US-Virginia	0.111046	5	(State of Virginia 2009)
Shad	shad-American	US	0.0397273	11	(USEPA 2011a)
Shad	shad-American	US	0.0682333	60	(Hall et al. 1978)
Shad	shad-American/winter	US-Maryland	0.155875	8	(State of Maryland 2007)
Shad	shad-hickory	US-Virginia	0.0747842	1	(State of Virginia 2009)
Shad	shad-hickory	US-Virginia	0.0787081	2	(State of Virginia 2009)
Shad	shad-hickory	US	0.103333	3	(USEPA 2011a)
Shad	shad-hickory	US-Virginia	0.072377	1	(State of Virginia 2009)
Shark	shark	(market, Canada)	0.865	8	(Dabeka et al. 2004)
Shark	shark	(market, US)	1.00726	143	(USFDA 2011)
Shark	shark	Canada-Bay of Fundy	0.13	2	(Legrand et al. 2005)
Shark	shark	US-Gulf	1.61	9	(Cai et al. 2007)
Shark	shark	NA	2	6	(Krystek and Ritsema 2004)
Shark	shark	US	1.03417	12	(USEPA 2011a)
Shark	shark	(market, Japan)	0.43	2	(Japanese Ministry of Health 2003)
Shark	shark	(market, Canada)	0.86	1	(Health Canada 2007)
Shark	shark	(market, Canada)	0.849	12	(Forsyth et al. 2004)
Shark	shark (dogfish, northern)	(market, Canada)	0.589341	91	(Health Canada 2007)
Shark	shark-atlantic sharpnose	US-Florida	1.037	85	(Adams et al. 2003)
Shark	shark-Atlantic sharpnose	US-Florida	1.06	81	(Adams and McMichael 1999)
Shark	shark-Atlantic sharpnose	US	0.83	1	(Hall et al. 1978)
Shark	shark-Atlantic sharpnose	US	0.86	2	(USEPA 2011a)
Shark	shark-blacknose	US-Florida	0.542	6	(Adams et al. 2003)
Shark	shark-blacknose	Suriname	0.28	3	(Mol et al. 2001)
Shark	shark-blacknose	US-Gulf	0.53	2	(Hueter et al. 1995)
Shark	shark-blacknose	US	1.595	1	(USEPA 2011a)
Shark	shark-blacktip	US-Florida	0.812	98	(Adams et al. 2003)
Shark	shark-blacktip	(market, Canada)	1.896	5	(Dabeka et al. 2004)
Shark	shark-blacktip	(market, US)	1.16085	54	(USFDA 2011)
Shark	shark-blacktip	US	0.70325	16	(Hall et al. 1978)
Shark	shark-blacktip	Mexico-Gulf of California	0.51	16	(Garcia-Hernandez et al. 2007)
Shark	shark-blacktip	US-Atlantic	0.89	3	(Hueter et al. 1995)
Shark	shark-blacktip	US-Hawaii	0.7	26	(Thieleke 1973)
Shark	shark-blacktip	US-Florida	1.06	2	(Hueter et al. 1995)
Shark	shark-blacktip	US-Florida	0.77	21	(Adams and McMichael 1999)
Shark	shark-blacktip	US-Gulf	2.14	2	(Hueter et al. 1995)
Shark	shark-blacktip	Suriname	0.38	1	(Mol et al. 2001)
Shark	shark-blacktip	US	0.91	6	(USEPA 2011a)
Shark	shark-blue	(market, Brazil)	1.9	4	(Augelli et al. 2007)
Shark	shark-blue	(market, US)	1.06	1	(USFDA 2011)
Shark	shark-blue	US	0.88	14	(Hall et al. 1978)
Shark	shark-blue	Brazil	0.398	30	(Marsico et al. 2007)
Shark	shark-blue	Mexico-Gulf of California	0.27	1	(Garcia-Hernandez et al. 2007)
Shark	shark-blue/mako	(market, Spain)	0.97	13	(Blanco et al. 2008)
Shark	shark-bonito	(market, US)	0.773	7	(USFDA 2011)
Shark	shark-bonnethead	US-Florida	0.465	213	(Adams et al. 2003)
Shark	shark-bonnethead	US-Florida	0.5	95	(Adams and McMichael 1999)
Shark	shark-brown smooth	Mexico-Gulf of California	0.18	6	(Garcia-Hernandez et al. 2007)
Shark	shark-brown smoothhound	US-California	0.642937	16	(San Francisco Estuary Institute 2007)
Shark	shark-brown smoothhound	US-California	0.597286	7	(Fairey et al. 1997)
Shark	shark-brown smoothhound	US	1.497	3	(USEPA 2011a)
Shark	shark-bull	US-Florida	0.788	59	(Adams et al. 2003)
Shark	shark-bull	US-Atlantic	0.86	4	(Hueter et al. 1995)
Shark	shark-bull	US-Florida	0.97	10	(Hueter et al. 1995)
Shark	shark-bull	US-Florida	0.77	53	(Adams and McMichael 1999)
Shark	shark-bull	US-Gulf	1.11	15	(Hueter et al. 1995)
Shark	shark-catshark narrowmouthed	Argentina	2.2	73	(Marcovecchio et al. 1991)
Shark	shark-dogfish	(market, US)	0.539263	19	(USFDA 2011)
Shark	shark-dogfish (gummy)	Bermuda	1.4	1	(Dewailly et al. 2008)
Shark	shark-dogfish (smooth)	US	1.04446	95	(Hall et al. 1978)
Shark	shark-dogfish (spiny)	US	0.410625	120	(Hall et al. 1978)
Shark	shark-dogfish (spiny)	US-Alaska	0.8	49	(State of Alaska Department of Environmental Conservation 2009)
Shark	shark-dusky	Mexico-Gulf of California	1.16	1	(Garcia-Hernandez et al. 2007)
Shark	shark-dusky	US-Florida	1.47	2	(Hueter et al. 1995)
Shark	shark-dusky	US	1.529	4	(Hall et al. 1978)
Shark	shark-dusky	US	1.62692	13	(USEPA 2011a)
Shark	shark-dusky smoothound	Brazil	0.41	79	(Penedo de Pinho et al. 2002)
Shark	shark-dusky smoothound	Suriname	0.09	1	(Mol et al. 2001)
Shark	shark-finetooth	US-Florida	0.2	1	(Adams et al. 2003)
Shark	shark-florida smoothhound	US-Florida	1.2	1	(Adams et al. 2003)
Shark	shark-florida smoothhound	Brazil	0.36	13	(Penedo de Pinho et al. 2002)
Shark	shark-gray smoothhound	US	0.522	5	(USEPA 2011a)
Shark	shark-hammerhead	(market, US)	1.65	1	(USFDA 2011)
Shark	shark-hammerhead	US	1.344	5	(USEPA 2011a)
Shark	shark-lemon	US-Florida	0.597	6	(Adams et al. 2003)
Shark	shark-leopard	Mexico-Gulf of California	0.08	1	(Garcia-Hernandez et al. 2007)
Shark	shark-leopard	US	0.89	1	(Bahnick et al. 1994)
Shark	shark-leopard	US-California	0.8382	5	(Fairey et al. 1997)
Shark	shark-leopard	US-California	0.902433	60	(San Francisco Estuary Institute 2007)
Shark	shark-leopard	US	0.950722	18	(USEPA 2011a)
Shark	shark-mako	(market, US)	1.07049	67	(USFDA 2011)
Shark	shark-mako	South Africa	2.11473	19	(Watling et al. 1981)
Shark	shark-mako	Thailand-Andaman Sea	0.206	4	(Menasveta and Siriyong 1977)
Shark	shark-mako	US-Hawaii	1.81	10	(Kaneko and Ralston 2007)
Shark	shark-mako	US	0.49	1	(USEPA 2011a)
Shark	shark-mako bluefin	US-Florida	3.2	1	(Adams et al. 2003)
Shark	shark-mako shortfin	US-Hawaii	1.32	27	(Suk et al. 2009)
Shark	shark-mako shortfin	US-California	1.13	33	(Suk et al. 2009)
Shark	shark-mako shortfin	Brazil	0.384	4	(Marsico et al. 2007)
Shark	shark-narrownose smoothhound	Argentina	0.85	524	(Marcovecchio et al. 1986)
Shark	shark-narrownose smoothhound	Argentina	0.77	570	(Marcovecchio et al. 1991)
Shark	shark-night	Atlantic-Western equatorial	1.742	38	(Ferreira et al. 2004)
Shark	shark-night	Brazil	1.77	6	(Penedo de Pinho et al. 2002)
Shark	shark-Pacific angel	US	0.432111	9	(USEPA 2011a)
Shark	shark-pacific sharpnose	Mexico-Gulf of California	1.3	4	(Garcia-Hernandez et al. 2007)
Shark	shark-porbeagle	(market, Canada)	0.755714	35	(Health Canada 2007)
Shark	shark-reef Caribbean	US-Florida	2.25	2	(Hueter et al. 1995)
Shark	shark-salmon	US-Alaska	1.3	95	(State of Alaska Department of Environmental Conservation 2009)
Shark	shark-sandbar	(market, US)	1.16778	9	(USFDA 2011)
Shark	shark-sandbar	US	1.39723	13	(Hall et al. 1978)
Shark	shark-sandbar	US-Atlantic	0.717941	34	(Hueter et al. 1995)
Shark	shark-sandbar	US-Florida	0.73	5	(Hueter et al. 1995)
Shark	shark-sandbar	US-Gulf	0.84	28	(Hueter et al. 1995)
Shark	shark-sandbar	US-Virginia	0.187301	5	(State of Virginia 2009)
Shark	shark-sandbar	US-Virginia	0.082356	2	(State of Virginia 2009)
Shark	shark-sandbar	US	0.978947	19	(USEPA 2011a)
Shark	shark-scalloped hammerhead	US-Florida	0.71	9	(Adams et al. 2003)
Shark	shark-scalloped hammerhead	Mexico-Gulf of California	1.08	22	(Garcia-Hernandez et al. 2007)
Shark	shark-scalloped hammerhead	Mexico-Gulf of California	0.968	1	(Ruelas-Inzunza and Paez-Osuna 2005)
Shark	shark-shortnose spurdog	Brazil	1.9	21	(Penedo de Pinho et al. 2002)
Shark	shark-shortspine spurdog	Brazil	2.22	33	(Penedo de Pinho et al. 2002)
Shark	shark-silky	Mexico-Gulf of California	0.3	4	(Garcia-Hernandez et al. 2007)
Shark	shark-silky	US-Atlantic	0.9	1	(Hueter et al. 1995)
Shark	shark-silky	US-Gulf	0.97	6	(Hueter et al. 1995)
Shark	shark-smalleye smoothound	Suriname	0.71	4	(Mol et al. 2001)
Shark	shark-smooth dogfish	US-Virginia	0.349546	1	(State of Virginia 2009)
Shark	shark-smooth dogfish	US	0.476	5	(USEPA 2011a)
Shark	shark-smooth hammerhead	Australia	1.9	10	(Paul et al. 2003)
Shark	shark-smooth hammerhead	Brazil	0.443	5	(Marsico et al. 2007)
Shark	shark-smooth hammerhead	Mexico-Gulf of California	8.25	4	(Garcia-Hernandez et al. 2007)
Shark	shark-smooth hammerhead	Mexican Pacific Ocean	0.73	37	(Escobar-Sanchez et al. 2010)
Shark	shark-spinner	US-Florida	0.61	9	(Adams et al. 2003)
Shark	shark-spinner	US-Atlantic	0.09	1	(Hueter et al. 1995)
Shark	shark-spinner	US-Gulf	0.75	3	(Hueter et al. 1995)
Shark	shark-spinner	US	1.2	1	(USEPA 2011a)
Shark	shark-thresher	Thailand-Andaman Sea	0.216	1	(Menasveta and Siriyong 1977)
Shark	shark-thresher	US-Hawaii	0.98	10	(Kaneko and Ralston 2007)
Shark	shark-thresher	US-California	0.13	38	(Suk et al. 2009)
Shark	shark-thresher	(market, US)	0.749127	55	(USFDA 2011)
Shark	shark-thresher (bigeye)	US-California	0.46	2	(Suk et al. 2009)
Shark	shark-thresher (pelagic)	Mexico-Gulf of California	1.3	13	(Garcia-Hernandez et al. 2007)
Shark	shark-tiger	US-Atlantic	0.245	4	(Hueter et al. 1995)
Shark	shark-tiger	US-Hawaii	0.47	13	(Thieleke 1973)
Shark	shark-tiger	US	2.175	2	(USEPA 2011a)
Shark	shark-whitenose	Mexico-Gulf of California	1.02	1	(Garcia-Hernandez et al. 2007)
Sheepshead	sheephead-California	US	0.168	4	(USEPA 2011a)
Sheepshead	sheepshead	US	0.13381	100	(USEPA 2011a)
Sheepshead	sheepshead	US-Gulf	0.127712	59	(Hall et al. 1978)
Sheepshead	sheepshead	US-Florida	0.197	177	(Adams et al. 2003)
Shrimp	prawn	(market, Canada)	0.04	18	(Health Canada 2007)
Shrimp	prawn	(market, Germany)	0.0405	1	(Poperechna and Heumann 2005)
Shrimp	prawn	(market, Japan)	0.23	22	(Nakagawa et al. 1997)
Shrimp	prawn-banana	Indonesia	0.00312	20	(Soegianto et al. 2010)
Shrimp	prawn-banana	Thailand	0.01038	50	(Panutrakul et al. 2007)
Shrimp	prawn-Kuruma	(market, Japan)	0.021	10	(Japanese Ministry of Health 2003)
Shrimp	prawns	(market, UK)	0.0365	28	(Knowles et al. 2003)
Shrimp	prawns	(market, UK)	0.03	24	(Food Standards Agency 2006)
Shrimp	prawn-speckled	India	0.0515	4	(Deshpande et al. 2009)
Shrimp	shrimp	(market, Canada)	0.05	15	(Health Canada 2007)
Shrimp	shrimp	(market, Denmark)	0.025	25	(Petersen and Mortensen 1994)
Shrimp	shrimp	(market, Japan)	0.015	57	(Japanese Ministry of Health 2003)
Shrimp	shrimp	(market, Malaysia)	0.0724	5	(Rahman et al. 1997)
Shrimp	shrimp	(market, Spain)	0.12	3	(Domingo et al. 2007)
Shrimp	shrimp	(market, US)	0.01175	38	(USFDA 2011)
Shrimp	shrimp	(market, US)	0.025	52	(USFDA 2008)
Shrimp	shrimp	(market, US-NC)	0.0114	1	(Levine et al. 2005)
Shrimp	shrimp	US-Gulf	0.0382339	79	(USEPA 2011c)
Shrimp	shrimp	US	0.0717442	43	(USEPA 2011a)
Shrimp	shrimp	(market, US-NJ)	0.02	24	(Burger and Gochfeld 2005)
Shrimp	shrimp/prawn	(market, Spain)	0.148	1	(Bordajandi et al. 2004)
Shrimp	shrimp-Alaska sidestripe	US	0.168	7	(Hall et al. 1978)
Shrimp	shrimp-Atlantic seabob	(market, Brazil)	0.38	4	(Augelli et al. 2007)
Shrimp	shrimp-black tiger	(market, Canada)	0.016	4	(Dabeka et al. 2004)
Shrimp	shrimp-Black Tiger	(market, Japan)	0.019	21	(Japanese Ministry of Health 2003)
Shrimp	shrimp-black tiger	(market, Poland)	0.0217	6	(Kwoczek et al. 2006)
Shrimp	shrimp-blue	Mexico-Gulf of California	0.3	6	(Ruelas-Inzunza et al. 2004)
Shrimp	shrimp-brown	US	0.0830943	53	(Hall et al. 1978)
Shrimp	shrimp-brown	US-Florida	0.0279569	2	(Kannan et al. 1998)
Shrimp	shrimp-brown	US-Gulf	0.0510518	9	(USEPA 2011c)
Shrimp	shrimp-brown	US-Gulf	0.0296667	3	(USEPA 2006b)
Shrimp	shrimp-brown	US-Louisiana	0.02	1	(Mueller et al. 1989)
Shrimp	shrimp-brown	Mexico-Gulf of California	0.13	4	(Ruelas-Inzunza et al. 2004)
Shrimp	shrimp-crystal	Mexico-Gulf of California	0.21	4	(Ruelas-Inzunza et al. 2004)
Shrimp	shrimp-deep water	(market, Poland)	0.0062	3	(Kwoczek et al. 2006)
Shrimp	shrimp-Mediterranean prawn	(market, Italy)	0.032	3	(Plessi et al. 2001)
Shrimp	shrimp-Mediterranean shrimp	(market, Italy)	0.15	3	(Plessi et al. 2001)
Shrimp	shrimp-northern	(market, Japan)	0.025	6	(Japanese Ministry of Health 2003)
Shrimp	shrimp-Northern	Canada-Bay of Fundy	0.03	4	(Legrand et al. 2005)
Shrimp	shrimp-Northern	US	0.0465714	63	(Hall et al. 1978)
Shrimp	shrimp-Northern (big salad, Greenland, cold water salad)	(market, Poland)	0.0479667	9	(Kwoczek et al. 2006)
Shrimp	shrimp-ocean	US	0.136	10	(Hall et al. 1978)
Shrimp	shrimp-Pacific seabob	Mexico-Gulf of California	0.13	4	(Ruelas-Inzunza et al. 2004)
Shrimp	shrimp-pink	(market, US)	0.005	1	(USFDA 2011)
Shrimp	shrimp-pink	US	0.0845833	48	(Hall et al. 1978)
Shrimp	shrimp-rock	(market, US)	0.005	1	(USFDA 2011)
Shrimp	shrimp-royal red	US	0.074	11	(Hall et al. 1978)
Shrimp	shrimp-small salad	(market, Poland)	0.0079	3	(Kwoczek et al. 2006)
Shrimp	shrimp-spot	(market-US WA)	0.02	5	(Bloom 1992)
Shrimp	shrimp-tiger	(market, US-NC)	0.0287	1	(Levine et al. 2005)
Shrimp	shrimp-torpedo	(market, Poland)	0.0044	3	(Kwoczek et al. 2006)
Shrimp	shrimp-white	(market, Canada)	0.022	2	(Dabeka et al. 2004)
Shrimp	shrimp-white	US	0.0640909	77	(Hall et al. 1978)
Shrimp	shrimp-white	US-Atlantic	0.0133059	17	(USEPA 2007)
Shrimp	shrimp-white	US-Gulf	0.034965	6	(USEPA 2011c)
Shrimp	shrimp-white	US-Gulf	0.05975	4	(USEPA 2006b)
Shrimp	shrimp-white	US-Louisiana	0.02	1	(Mueller et al. 1989)
Shrimp	shrimp-white	US-Louisiana	0.00585	2	(State of Louisiana 2011)
Shrimp	shrimp-white	Mexico-Gulf of California	0.2	4	(Ruelas-Inzunza et al. 2004)
Skate	skate	(market, Japan)	0.086	3	(Japanese Ministry of Health 2003)
Skate	skate	(market, Canada)	0.032	1	(Del Gobbo et al. 2010)
Skate	skate	(market, Canada)	0.14	9	(Health Canada 2007)
Skate	skate-clearnose	US-Delaware	0.214	3	(Gerhart 1977)
Skate	skate-little	US	0.135923	52	(Hall et al. 1978)
Skate	skate-winter	US	0.1925	2	(Hall et al. 1978)
Smelt	smelt	US	0.125	2	(USEPA 2011a)
Smelt	smelt	(market, Canada)	0.072	1	(Del Gobbo et al. 2010)
Smelt	smelt	Canada-Bay of Fundy	0.04	1	(Legrand et al. 2005)
Smelt	smelt	(market, US)	0.0220143	7	(USFDA 2011)
Smelt	smelt-Atlantic	(market, Canada)	0.04	9	(Health Canada 2007)
Smelt	smelt-Jack (silversides)	(market, US)	0.1075	16	(USFDA 2011)
Smelt	smelt-rainbow	US	0.0521429	14	(USEPA 2011a)
Smelt	smelt-rainbow	Lake Michigan	0.00822	74	(Knight and Olson 1974)
Smelt	smelt-rainbow	Canada-Lake Ontario	0.01832	2	(Jackson et al. 2008)
Smelt	smelt-rainbow	Lake Michigan	0.0304	62	(Raymond and Rossmann 2009)
Smelt	smelt-rainbow	Great Lakes	0.035	10	(USEPA 2011a)
Snapper	snapper	(market, US)	0.138978	18	(USFDA 2011)
Snapper	snapper (gray, mangrove)	(market, Canada)	0.07	1	(Health Canada 2007)
Snapper	snapper-blackfin	US	0.262	13	(Hall et al. 1978)
Snapper	snapper-blackfin	Suriname	0.31	1	(Mol et al. 2001)
Snapper	snapper-colorado	Mexico-Sinaloa	0.106	1	(Ruelas-Inzunza et al. 2008)
Snapper	snapper-cubera	US	0.44	1	(USEPA 2011a)
Snapper	snapper-dog	Suriname	0.31	9	(Mol et al. 2001)
Snapper	snapper-gray	US	0.237989	90	(USEPA 2011a)
Snapper	snapper-gray	US-Louisiana	0.1207	17	(State of Louisiana 2011)
Snapper	snapper-gray	US-Louisiana	0.15	45	(Bank et al. 2007)
Snapper	snapper-gray	US-Louisiana	0.15	20	(Senn et al. 2010)
Snapper	snapper-gray	Bermuda	0.28	13	(Dewailly et al. 2008)
Snapper	snapper-gray	US-Florida Bay	0.323267	146	(Evans and Crumley 2005)
Snapper	snapper-gray	US	0.236071	28	(Hall et al. 1978)
Snapper	snapper-gray	US-Florida	0.195	301	(Adams et al. 2003)
Snapper	snapper-gray (HI)	US-Hawaii	0.347923	39	(Hall et al. 1978)
Snapper	snapper-lane	US	0.207125	8	(USEPA 2011a)
Snapper	snapper-lane	Suriname	0.22	9	(Mol et al. 2001)
Snapper	snapper-lane	Bermuda	0.43	16	(Dewailly et al. 2008)
Snapper	snapper-lane	US-Florida	0.124731	8	(Kannan et al. 1998)
Snapper	snapper-lane	US-Louisiana	0.049	1	(State of Louisiana 2011)
Snapper	snapper-lane	US-Florida	0.255	21	(Adams et al. 2003)
Snapper	snapper-mahogany	Suriname	0.11	1	(Mol et al. 2001)
Snapper	snapper-mutton	US	0.3255	8	(USEPA 2011a)
Snapper	snapper-mutton	US-Florida	0.294	32	(Adams et al. 2003)
Snapper	snapper-queen	Bermuda	0.52	1	(Dewailly et al. 2008)
Snapper	snapper-red	(market, US-NJ)	0.24	4	(Burger and Gochfeld 2005)
Snapper	snapper-red	US	0.174455	22	(USEPA 2011a)
Snapper	snapper-red	US-Louisiana	0.06	34	(Bank et al. 2007)
Snapper	snapper-red	(market, Canada)	0.167	1	(Del Gobbo et al. 2010)
Snapper	snapper-red	(market, US-NYC)	0.0314	5	(McKelvey et al. 2010; McKelvey unpublished data)
Snapper	snapper-red	US-Louisiana	0.063	20	(Senn et al. 2010)
Snapper	snapper-red	(market, US-NYC)	0.04025	4	(McKelvey et al. 2010; McKelvey unpublished data)
Snapper	snapper-red	Bermuda	0.1	2	(Dewailly et al. 2008)
Snapper	snapper-red	(market, US)	0.17702	49	(USFDA 2011)
Snapper	snapper-red	(market, US-WA)	0.223	27	(USEPA 2005)
Snapper	snapper-red	US	0.292211	38	(Hall et al. 1978)
Snapper	snapper-red	US-Louisiana	0.0410667	3	(State of Louisiana 2011)
Snapper	snapper-red	US-Louisiana	0.356716	25	(State of Louisiana 2011)
Snapper	snapper-red	US-Florida	0.776	5	(Adams et al. 2003)
Snapper	snapper-red (HI)	US-Hawaii	0.51005	40	(Hall et al. 1978)
Snapper	snapper-ruby	(market, Japan)	0.11	2	(Japanese Ministry of Health 2003)
Snapper	snapper-southern red	Suriname	0.13	4	(Mol et al. 2001)
Snapper	snapper-vermillion	US	0.428	2	(USEPA 2011a)
Snapper	snapper-vermillion	(market, US-NYC)	0.0333333	6	(McKelvey et al. 2010; McKelvey unpublished data)
Snapper	snapper-vermillion	US	0.113	36	(Hall et al. 1978)
Snapper	snapper-vermillion	US-Florida	0.138	4	(Adams et al. 2003)
Snapper	snapper-yellowtail	US	0.1425	4	(USEPA 2011a)
Snapper	snapper-yellowtail	Bermuda	0.35	6	(Dewailly et al. 2008)
Snapper	snapper-yellowtail	US	0.120721	43	(Hall et al. 1978)
Snapper	snapper-yellowtail	US-Florida	0.146	34	(Adams et al. 2003)
Sole	sole	(market, US)	0.042	1	(USFDA 2011)
Sole	sole	(market, Japan)	0.084	11	(Japanese Ministry of Health 2003)
Sole	sole (Dover, petrale)	(market, Canada)	0.08	11	(Health Canada 2007)
Sole	sole-common	Spain	0.1	8	(Nadal et al. 2008)
Sole	sole-common	(market, Portugal)	0.254	6	(Carvalho et al. 2005)
Sole	sole-common	(market, Italy)	0.057	3	(Plessi et al. 2001)
Sole	sole-common	(market, Spain)	0.056	1	(Sahuquillo et al. 2007)
Sole	sole-common	North Sea	0.086	16	(Baeyens et al. 2003)
Sole	sole-Dover	(market, US)	0.09	1	(USFDA 2011)
Sole	sole-Dover	US	0.104643	70	(Hall et al. 1978)
Sole	sole-Dover (Pacific)	US-Washington (Puget Sound)	0.10878	10	(Bloom 1992)
Sole	sole-Dover (Pacific)	(market, US-NYC)	0.056	3	(McKelvey et al. 2010; McKelvey unpublished data)
Sole	sole-English	US-Pacific	0.0130276	46	(USEPA 2004)
Sole	sole-English	US-California	0.056	3	(Meador et al. 2005)
Sole	sole-English	US-Washington	0.060499	507	(USEPA 2011a)
Sole	sole-English	US	0.0900694	72	(Hall et al. 1978)
Sole	sole-English	US-Washington	0.0137143	28	(Lower Duwamish Waterway Group 2005)
Sole	sole-English	US-California	0.01775	8	(San Francisco Public Utilities Commission 2006)
Sole	sole-fantail	US	0.024	2	(USEPA 2011a)
Sole	sole-flathead	US-Alaska	0.0545	12	(Meador et al. 2005)
Sole	sole-flathead	US-Alaska	0.276	39	(Burger et al. 2007c)
Sole	sole-lemon	North Sea	0.049	20	(Baeyens et al. 2003)
Sole	sole-lemon	Scotland	0.041	1	(Davies 2012)
Sole	sole-lemon	Norway	0.07	13	(Green and Knutzen 2003)
Sole	sole-little	(market, Spain)	0.0693	1	(Bordajandi et al. 2004)
Sole	sole-Northern rock	US-Alaska	0.068	15	(Burger et al. 2007b)
Sole	sole-petrale	(market, US)	0.08	1	(USFDA 2011)
Sole	sole-petrale	US	0.153658	73	(Hall et al. 1978)
Sole	sole-rex	(market, US)	0.1	1	(USFDA 2011)
Sole	sole-rex	US	0.132443	61	(Hall et al. 1978)
Sole	sole-rex	(market, US-NYC)	0.142	5	(McKelvey et al. 2010; McKelvey unpublished data)
Sole	sole-rock	US-Alaska	0.092	27	(Burger et al. 2007b)
Sole	sole-rock	US	0.112	10	(Hall et al. 1978)
Sole	sole-sand	North Sea	0.308	9	(Baeyens et al. 2003)
Sole	sole-tongue	(market, China)	0.05	3	(Cheung et al. 2008)
Sole	sole-yellowfin	(market, US)	0.08	3	(USFDA 2011)
Squid	cuttlefish	(market, Spain)	0.02	3	(Domingo et al. 2007)
Squid	cuttlefish	(market, Italy)	0.074	3	(Plessi et al. 2001)
Squid	cuttlefish	Mediterannean	0.27	28	(Storelli et al. 2010)
Squid	cuttlefish	(market, Spain)	0.0834	1	(Bordajandi et al. 2004)
Squid	cuttlefish	Bahrain	0.0742	1	(Madany et al. 1996)
Squid	cuttlefish-common	(market, Japan)	0.06	12	(Japanese Ministry of Health 2003)
Squid	cuttlefish-common	(market, Japan)	0.15	20	(Nakagawa et al. 1997)
Squid	cuttlefish-common	Portugal	0.15	12	(Lourenco et al. 2009)
Squid	cuttlefish-common	Adriatic sea	0.16	4	(Storelli et al. 2006)
Squid	cuttlefish-common	NE Atlantic-Europe	0.169	23	(Bustamante et al. 2006)
Squid	cuttlefish-elegant	NE Atlantic-Europe	0.0474	14	(Bustamante et al. 2006)
Squid	cuttlefish-golden	(market, Japan)	0.0214286	7	(Japanese Ministry of Health 2003)
Squid	cuttlefish-golden	Spain	0.12	8	(Nadal et al. 2008)
Squid	cuttlefish-pink	NE Atlantic-Europe	0.0236	15	(Bustamante et al. 2006)
Squid	cuttlefish-pink	Adriatic sea	0.16	5	(Storelli et al. 2006)
Squid	squid	(market, Italy)	0.089	3	(Plessi et al. 2001)
Squid	squid	(market, Poland)	0.0075	9	(Kwoczek et al. 2006)
Squid	squid	(market, Spain)	0.06	3	(Domingo et al. 2007)
Squid	squid	(market, UK)	0.011	9	(Knowles et al. 2003)
Squid	squid	(market, Malaysia)	0.0684	5	(Rahman et al. 1997)
Squid	squid	(market, Japan)	0.029	12	(Japanese Ministry of Health 2003)
Squid	squid-arrow/spear	US	0.01	1	(Yamashita et al. 2005)
Squid	squid-Atlantic longfinned	US	0.0634381	210	(Hall et al. 1978)
Squid	squid-Atlantic longfinned	US	0.095	4	(USEPA 2011a)
Squid	squid-bigfin reef	(market, Japan)	0.046	3	(Japanese Ministry of Health 2003)
Squid	squid-Indian	India-Bay of Bengal	0.018	28	(Jasmine et al. 1989)
Squid	squid-Japanese common	(market, Japan)	0.064	21	(Japanese Ministry of Health 2003)
Squid	squid-Japanese flying	(market, Japan)	0.06	1	(Japanese Ministry of Health 2003)
Squid	squid-Japanese Flying	(market, Korea)	0.024	15	(Oh et al. 2008)
Squid	squid-lesser flying	NE Atlantic-Europe	0.0562	9	(Bustamante et al. 2006)
Squid	squid-longfin	US-Rhode Island	0.033	62	(Payne and Taylor 2010)
Squid	squid-market (raw)	US-California	0.0105619	84	(Falandysz 1990)
Squid	squid-market (tinned)	US-California	0.0139733	75	(Falandysz 1990)
Squid	squid-neon flying	(market, Japan)	0.044	2	(Japanese Ministry of Health 2003)
Squid	squid-Pacific	US	0.0529796	49	(Hall et al. 1978)
Squid	squid-shortfin	NE Atlantic-Europe	0.0386	22	(Bustamante et al. 2006)
Squid	squid-shortfinned	US	0.0718659	82	(Hall et al. 1978)
Squid	squid-sparkling enop	(market, Japan)	0.02	2	(Japanese Ministry of Health 2003)
Squid	squid-spear	(market, Japan)	0.021	10	(Japanese Ministry of Health 2003)
Squid	squid-swordtip	(market, Japan)	0.0227143	7	(Japanese Ministry of Health 2003)
Swordfish	swordfish	(market, Spain)	1.93	3	(Domingo et al. 2007)
Swordfish	swordfish	(market, Italy)	0.579	3	(Plessi et al. 2001)
Swordfish	swordfish	Spain-Mediterranean Sea	0.347	3	(Pastor et al. 1994)
Swordfish	swordfish	Mediterannean	0.49	162	(Storelli and Marcotrigiano 2001)
Swordfish	swordfish	(market-US WA)	0.428	10	(Bloom 1992)
Swordfish	swordfish	market (Spain)	0.958	27	(Torres-Escribano et al. 2010)
Swordfish	swordfish	US	0.66098	50	(USEPA 2011a)
Swordfish	swordfish	(market, US) - Pacific Ocean	1.03732	20	(Butala et al. 2007)
Swordfish	swordfish	(market, Japan)	1.6	5	(Endo and Haraguchi 2010)
Swordfish	swordfish	US-Louisiana	0.3252	2	(State of Louisiana 2011)
Swordfish	swordfish	Indian and Atlantic oceans	1.013	56	(Chen et al. 2007)
Swordfish	swordfish	Atlantic-from Asia	0.34	7	(Yamashita et al. 2005)
Swordfish	swordfish	(market, US-Chicago)	1.4	18	(Burger and Gochfeld 2006)
Swordfish	swordfish	Italy	0.1501	1	(Papetti and Rossi 2009)
Swordfish	swordfish	(market, Spain)	0.479	2	(Sahuquillo et al. 2007)
Swordfish	swordfish	Bermuda	3.31	1	(Dewailly et al. 2008)
Swordfish	swordfish	Portugal-Azores	1.067	136	(Monteiro and Lopes 1990)
Swordfish	swordfish	Madrid, Spain (market)	0.93	37	(Herreros et al. 2008)
Swordfish	swordfish	US-Hawaii	1.07	50	(Kaneko and Ralston 2007)
Swordfish	swordfish	(market, US)	1.0695	20	(Kamps et al. 1972)
Swordfish	swordfish	(market, Canada)	1.08	10	(Forsyth et al. 2004)
Swordfish	swordfish	(market, Canada)	0.72129	31	(Health Canada 2007)
Swordfish	swordfish	Canada-Atlantic	1.318	47	(Freeman et al. 1978)
Swordfish	swordfish	North Atlantic off East coast of North America	0.581	3	(Freeman and Horne 1973)
Swordfish	swordfish	Mexico-Baja	0.52	6	(Miller et al. 1972)
Swordfish	swordfish	(market, Korea)	0.41	15	(Oh et al. 2008)
Swordfish	swordfish	(market, Spain)	0.68	24	(Blanco et al. 2008)
Swordfish	swordfish	US-Pacific	1.28	3	(Shomura and Craig 1974)
Swordfish	swordfish	Madagascar	0.52072	44	(Kojadinovic et al. 2006)
Swordfish	swordfish	Madagascar	0.505	48	(Kojadinovic et al. 2007)
Swordfish	swordfish	(market, UK)	1.4	13	(Knowles et al. 2003)
Swordfish	swordfish	(market, US-NC)	1.361	2	(Levine et al. 2005)
Swordfish	swordfish	(market, Japan)	1.82	34	(Nakagawa et al. 1997)
Swordfish	swordfish	(market, Fiji)	1.81	5	(Kumar et al. 2004)
Swordfish	swordfish	(market, US)	0.995139	636	(USFDA 2011)
Swordfish	swordfish (SW Atlantic)	Southwest Atlantic-Uruguay	0.62	192	(Mendez et al. 2001)
Tilapia	tilapia	(market, US)	0.0150594	32	(USFDA 2011)
Tilapia	tilapia	(market, Canada)	0.022	1	(Del Gobbo et al. 2010)
Tilapia	tilapia	(market, Brazil)	0.15	4	(Augelli et al. 2007)
Tilapia	tilapia	(market, US-NYC)	0.002	15	(McKelvey et al. 2010; McKelvey unpublished data)
Tilapia	tilapia	(market, Philippines)	0.009	30	(Africa et al. 2009)
Tilapia	tilapia	(market, China)	0.07	3	(Cheung et al. 2008)
Tilapia	tilapia	(market, Hong Kong)	0.013	4	(Chung et al. 2008)
Tilapia	tilapia	(market, Canada)	0.023	23	(Dabeka et al. 2004)
Tilapia	tilapia	(market, US-NC)	0.02358	2	(Levine et al. 2005)
Tilapia	tilapia (farmed)	China	0.018	15	(Cheung et al. 2008)
Tilefish	tilefish	(market, Canada)	0.08	1	(Health Canada 2007)
Tilefish	tilefish-Atlantic	(market, US-NYC)	0.229	15	(McKelvey et al. 2010; McKelvey unpublished data)
Tilefish	tilefish-Atlantic	(market, US)	0.151286	21	(USFDA 2011)
Tilefish	tilefish-Golden (Atlantic)	(market, US)	0.130909	11	(USFDA 2011)
Tilefish	tilefish-Gulf	US-Gulf	1.45	60	(Hall et al. 1978)
Tilefish	tilefish-Gulf	(market, US)	1.123	1	(USFDA 2011)
Trout (freshwater)	trout	(market, Canada)	0.039	7	(Dabeka et al. 2004)
Trout (freshwater)	trout	(market, Canada)	0.13	4	(Health Canada 2007)
Trout (freshwater)	trout	(market, Japan)	0.078	4	(Japanese Ministry of Health 2003)
Trout (freshwater)	trout (smoked rainbow, brook, brown, char, steelhead, etc.)	(market, US)	0.035	1	(USFDA 2011)
Trout (freshwater)	trout (smoked)	(market, UK)	0.071	9	(Knowles et al. 2003)
Trout (freshwater)	trout-freshwater	(market, US)	0.105895	19	(USFDA 2011)
Trout (freshwater)	trout-lake (wild)	Lake Michigan	0.182962	60	(Raymond and Rossmann 2009)
Trout (freshwater)	trout-lake (wild)	Canada-Lake Ontario	0.0474	2	(Jackson et al. 2008)
Trout (freshwater)	trout-lake (wild)	Great Lakes	0.167	4	(Dellinger et al. 1996)
Trout (freshwater)	trout-lake (wild)	Canada-Ontario Lakes	0.44	7	(Kidd et al. 1995)
Trout (freshwater)	trout-lake (wild)	(market, Canada)	0.23	70	(Health Canada 2007)
Trout (freshwater)	trout-lake (wild)	US	0.209	422	(USEPA 2011a)
Trout (freshwater)	trout-lake (wild)	US-Michigan	0.250554	49	(State of Michigan 2011)
Trout (freshwater)	trout-lake (wild)	Canada-NWNWT	0.365	45	(Braune et al. 1999)
Trout (freshwater)	trout-lake (wild)	Northern Canada - lakes and river systems	0.384	1855	(Lockhart et al. 2005)
Trout (freshwater)	trout-lake, wild	Great Lakes	0.23	14	(Cappon 1984)
Trout (freshwater)	trout-lake/siscowet (wild)	Great Lakes	0.44	220	(USEPA 2011a)
Trout (freshwater)	trout-steelhead (wild)	US-Pacific NW	0.042	9	(Hall et al. 1978)
Trout (freshwater)	trout-red ruby	(market, Canada)	0.135	1	(Dabeka et al. 2004)
Trout (freshwater)	trout-steelhead	(market, Canada)	0.03	2	(Health Canada 2007)
Trout (freshwater, farmed)	trout (farmed)	(market, UK)	0.06	14	(Knowles et al. 2003)
Trout (freshwater, farmed)	trout-farmed	(market, Canada)	0.021	37	(Dewailly et al. 2007)
Trout (freshwater, farmed)	trout-farmed	(market, US)	0.0328462	13	(USFDA 2011)
Trout (freshwater, farmed)	trout-farmed (rainbow)	(market, Canada)	0.037	10	(Dabeka et al. 2004)
Trout (freshwater, farmed)	trout-rainbow (farmed)	US	0.00954	33	(Santerre et al. 2001)
Trout (freshwater, farmed)	trout-rainbow (farmed)	(market, Canada)	0.04	32	(Health Canada 2007)
Trout (freshwater, farmed)	trout-rainbow (farmed)	(market, US)	0.0271	27	(Cizdziel et al. 2002)
Trout (freshwater, farmed)	trout-rainbow (farmed)	Italy (lab, under commercial conditions)	0.037	10	(Ciardullo et al. 2008)
Trout (freshwater, farmed)	trout-rainbow (farmed)	(market, US)	0.005	2	(USFDA 2011)
Tuna (fresh/frozen)	tuna	Bermuda	0.35	5	(Dewailly et al. 2008)
Tuna (fresh/frozen)	tuna	(market, Brazil)	0.0698	3	(Duarte et al. 2009)
Tuna (fresh/frozen)	tuna	(market, Spain)	0.31	6	(Cabanero et al. 2005)
Tuna (fresh/frozen)	tuna	(market, Italy)	0.582	6	(Gawlik et al. 1997)
Tuna (fresh/frozen)	tuna	(market, Germany)	1.082	1	(Poperechna and Heumann 2005)
Tuna (fresh/frozen)	tuna	(market, Spain)	0.355	2	(Perello et al. 2008)
Tuna (fresh/frozen)	tuna	(market, Spain)	0.296	1	(Bordajandi et al. 2004)
Tuna (fresh/frozen)	tuna	(market, Spain)	0.48	3	(Domingo et al. 2007)
Tuna (fresh/frozen)	tuna	(market, Spain)	0.37	5	(Cabanero et al. 2007)
Tuna (fresh/frozen)	tuna	(market, Canada)	0.697	17	(Dabeka et al. 2004)
Tuna (fresh/frozen)	tuna	(market, UK)	0.11	12	(Food Standards Agency 2006)
Tuna (fresh/frozen)	tuna	(market, US)	0.415469	120	(USFDA 2011)
Tuna (fresh/frozen)	tuna	(market, US-NC)	0.0833	2	(Levine et al. 2005)
Tuna (fresh/frozen)	tuna	(market, Japan)	0.29	1	(Japanese Ministry of Health 2003)
Tuna (fresh/frozen)	tuna (fresh)	(market, Spain)	0.43	5	(Cabanero et al. 2004)
Tuna (fresh/frozen)	tuna (steak)	(market, US-Chicago)	0.34	18	(Burger and Gochfeld 2006)
Tuna (fresh/frozen)	tuna-albacore	(market, Canada)	0.242222	27	(Health Canada 2007)
Tuna (fresh/frozen)	tuna-albacore	(market, Canada)	0.26	16	(Dabeka et al. 2004)
Tuna (fresh/frozen)	tuna-albacore	(market, Japan)	0.12	1	(Japanese Ministry of Health 2003)
Tuna (fresh/frozen)	tuna-albacore	Marshall Islands	0.03	1	(Yamashita et al. 2005)
Tuna (fresh/frozen)	tuna-albacore	(market, US)	0.357742	43	(USFDA 2011)
Tuna (fresh/frozen)	tuna-albacore	Azores	0.341	46	(Andersen and Depledge 1997)
Tuna (fresh/frozen)	tuna-albacore	Fiji	0.34	31	(Kumar et al. 2004)
Tuna (fresh/frozen)	tuna-albacore	US	0.154462	39	(Hall et al. 1978)
Tuna (fresh/frozen)	tuna-albacore	US-California	0.13	1	(Miller et al. 1972)
Tuna (fresh/frozen)	tuna-albacore	US-California	0.27	2	(Miller et al. 1972)
Tuna (fresh/frozen)	tuna-albacore	US-Hawaii	0.5	20	(Kaneko and Ralston 2007)
Tuna (fresh/frozen)	tuna-albacore (filet)	(market, Japan)	0.4	34	(Endo and Haraguchi 2010)
Tuna (fresh/frozen)	tuna-albacore (fresh)	US-Hawaii	0.426	20	(State of Hawaii Department of Health, unpublished data)
Tuna (fresh/frozen)	tuna-albacore (frozen/fresh)	(market, Spain)	0.18	15	(Blanco et al. 2008)
Tuna (fresh/frozen)	tuna-Atlantic bonito	(market, Turkey)	0.3259	120	(Ozden 2010)
Tuna (fresh/frozen)	tuna-Atlantic bonito	US-Gulf	1.66187	15	(Hall et al. 1978)
Tuna (fresh/frozen)	tuna-Atlantic bonito	Italy-Adriatic Sea	0.34	45	(Storelli et al. 1998)
Tuna (fresh/frozen)	tuna-Atlantic bonito (dark muscle)	Italy	0.38	15	(Capelli et al. 2004)
Tuna (fresh/frozen)	tuna-Atlantic bonito (dark muscle)	Italy	0.77	27	(Capelli et al. 1987)
Tuna (fresh/frozen)	tuna-Atlantic bonito (white muscle)	Italy	0.39	15	(Capelli et al. 2004)
Tuna (fresh/frozen)	tuna-Atlantic bonito (white muscle)	Italy	0.75	26	(Capelli et al. 1987)
Tuna (fresh/frozen)	tuna-bigeye	(market, US)	0.689497	21	(USFDA 2011)
Tuna (fresh/frozen)	tuna-bigeye	Atlantic-from Asia	0.19	7	(Yamashita et al. 2005)
Tuna (fresh/frozen)	tuna-bigeye	Pacific	0.69	30	(Yamashita et al. 2005)
Tuna (fresh/frozen)	tuna-bigeye	Indonesia	0.31	1	(Yamashita et al. 2005)
Tuna (fresh/frozen)	tuna-bigeye	Thailand-Andaman Sea	0.114	8	(Menasveta and Siriyong 1977)
Tuna (fresh/frozen)	tuna-bigeye	(market, Korea)	0.152	15	(Oh et al. 2008)
Tuna (fresh/frozen)	tuna-bigeye	(market, Canada)	0.483077	21	(Health Canada 2007)
Tuna (fresh/frozen)	tuna-bigeye	US-Hawaii	0.58	104	(Thieleke 1973)
Tuna (fresh/frozen)	tuna-bigeye	US-Hawaii	0.6	50	(Kaneko and Ralston 2007)
Tuna (fresh/frozen)	tuna-bigeye	Fiji	0.53	3	(Kumar et al. 2004)
Tuna (fresh/frozen)	tuna-bigeye	(market, Japan)	1.14925	12	(Japanese Ministry of Health 2003)
Tuna (fresh/frozen)	tuna-bigeye	US	0.342	39	(Hall et al. 1978)
Tuna (fresh/frozen)	tuna-bigeye	US-Hawaii	0.4715	20	(State of Hawaii Department of Health, unpublished data)
Tuna (fresh/frozen)	tuna-bigeye (fatty muscle-toro)	(market, US)	0.989	9	(Lowenstein et al. 2010)
Tuna (fresh/frozen)	tuna-bigeye (lean muscle-akami)	(market, US)	0.871	36	(Lowenstein et al. 2010)
Tuna (fresh/frozen)	tuna-blackfin	US	0.954	8	(USEPA 2011a)
Tuna (fresh/frozen)	tuna-blackfin	US-Florida	1.07	37	(Adams 2004)
Tuna (fresh/frozen)	tuna-blackfin	US-Louisiana	0.7111	1	(State of Louisiana 2011)
Tuna (fresh/frozen)	tuna-blackfin	US-Gulf	0.64	48	(Cai et al. 2007)
Tuna (fresh/frozen)	tuna-blackfin	US-Louisiana	0.73	22	(Senn et al. 2010)
Tuna (fresh/frozen)	tuna-blackfin	Bermuda	0.2	2	(Dewailly et al. 2008)
Tuna (fresh/frozen)	tuna-blackfin	US-Louisiana	0.842367	18	(State of Louisiana 2011)
Tuna (fresh/frozen)	tuna-blackfin	US	0.33	1	(Hall et al. 1978)
Tuna (fresh/frozen)	tuna-blackfin	US-Florida	1.16	22	(Adams et al. 2003)
Tuna (fresh/frozen)	tuna-bluefin	Canada-Atlantic	0.682	14	(Hellou et al. 1992a)
Tuna (fresh/frozen)	tuna-bluefin	(market, Spain)	0.262	6	(Carbonell et al. 2009)
Tuna (fresh/frozen)	tuna-bluefin	Spain	0.0565	5	(Hardisson et al. 1999)
Tuna (fresh/frozen)	tuna-bluefin	US-Delaware	1.83333	3	(State of Delaware 2010)
Tuna (fresh/frozen)	tuna-bluefin	US	0.221818	11	(Hall et al. 1978)
Tuna (fresh/frozen)	tuna-bluefin	(market, Italy)	0.249	3	(Plessi et al. 2001)
Tuna (fresh/frozen)	tuna-bluefin	Canada-Bay of Fundy	0.712	5	(Harding et al. 2005)
Tuna (fresh/frozen)	tuna-bluefin	(market, Japan)	0.987333	30	(Japanese Ministry of Health 2003)
Tuna (fresh/frozen)	tuna-bluefin	(market, Japan)	1.11	58	(Nakagawa et al. 1997)
Tuna (fresh/frozen)	tuna-bluefin	Mediterannean	1.01	18	(Storelli et al. 2002)
Tuna (fresh/frozen)	tuna-bluefin	Italy	0.2	73	(Storelli et al. 2005)
Tuna (fresh/frozen)	tuna-bluefin	Italy	3.03	14	(Licata et al. 2005)
Tuna (fresh/frozen)	tuna-bluefin	Italy	0.1428	10	(Papetti and Rossi 2009)
Tuna (fresh/frozen)	tuna-bluefin	(market, Spain)	0.596	2	(Sahuquillo et al. 2007)
Tuna (fresh/frozen)	tuna-bluefin	Mediterannean	1.02	169	(Storelli and Marcotrigiano 2001)
Tuna (fresh/frozen)	tuna-bluefin	US-Massachusetts	0.38	1	(Miller et al. 1972)
Tuna (fresh/frozen)	tuna-bluefin	Atlantic-from Asia	0.29	20	(Yamashita et al. 2005)
Tuna (fresh/frozen)	tuna-bluefin	Pacific	0.49	16	(Yamashita et al. 2005)
Tuna (fresh/frozen)	tuna-bluefin	Indian	0.19	7	(Yamashita et al. 2005)
Tuna (fresh/frozen)	tuna-bluefin	Australia	0.34	5	(Padula et al. 2008)
Tuna (fresh/frozen)	tuna-bluefin	Australia	0.51	5	(Balshaw et al. 2008)
Tuna (fresh/frozen)	tuna-bluefin	Italy	0.56	1	(Yamashita et al. 2005)
Tuna (fresh/frozen)	tuna-bluefin (farmed)	Australia	0.19	1	(Yamashita et al. 2005)
Tuna (fresh/frozen)	tuna-bluefin (farmed)	Italy	1.02	2	(Yamashita et al. 2005)
Tuna (fresh/frozen)	tuna-bluefin (farmed)	Japan	0.586	24	(Nakao et al. 2007)
Tuna (fresh/frozen)	tuna-bluefin (farmed)	Japan	0.55	30	(Nakao et al. 2009)
Tuna (fresh/frozen)	tuna-bluefin (farmed)	Australia	0.31	26	(Padula et al. 2008)
Tuna (fresh/frozen)	tuna-bluefin (fatty muscle - toro)	(market, US)	0.385	19	(Lowenstein et al. 2010)
Tuna (fresh/frozen)	tuna-bluefin (lean muscle - akami)	(market, US)	1.043	10	(Lowenstein et al. 2010)
Tuna (fresh/frozen)	tuna-bluefin (Northern)	Spain-Mediterranean Sea	0.399	7	(Pastor et al. 1994)
Tuna (fresh/frozen)	tuna-bluefin (ranched-136 days)	Australia	0.33	10	(Balshaw et al. 2008)
Tuna (fresh/frozen)	tuna-bluefin (ranched-243 days)	Australia	0.31	5	(Balshaw et al. 2008)
Tuna (fresh/frozen)	tuna-bluefin (ranched-355 days)	Australia	0.38	5	(Balshaw et al. 2008)
Tuna (fresh/frozen)	tuna-bluefin (ranched-494 days)	Australia	0.31	5	(Balshaw et al. 2008)
Tuna (fresh/frozen)	tuna-bluefin (Southern)	(market, Canada)	0.28	2	(Health Canada 2007)
Tuna (fresh/frozen)	tuna-fresh/frozen	(market, Canada)	0.352	20	(Health Canada 2007)
Tuna (fresh/frozen)	tuna-fresh/frozen	(market, Canada)	0.662	13	(Forsyth et al. 2004)
Tuna (fresh/frozen)	tuna-fresh/frozen	(market, UK)	0.401	20	(Knowles et al. 2003)
Tuna (fresh/frozen)	tuna-frozen	(market, Spain)	0.27	45	(Blanco et al. 2008)
Tuna (fresh/frozen)	tuna-kawakawa	Malaysia	0.01	5	(Hajeb et al. 2009)
Tuna (fresh/frozen)	tuna-kawakawa	Malaysia	0.007	5	(Hajeb et al. 2010)
Tuna (fresh/frozen)	tuna-little thunny	US	0.992857	7	(USEPA 2011a)
Tuna (fresh/frozen)	tuna-little thunny	US-Florida	0.94	114	(Adams 2004)
Tuna (fresh/frozen)	tuna-little thunny	US-Gulf	1.08	9	(Cai et al. 2007)
Tuna (fresh/frozen)	tuna-little thunny	Bermuda	0.68	15	(Dewailly et al. 2008)
Tuna (fresh/frozen)	tuna-little thunny	US-Louisiana	1.282	1	(State of Louisiana 2011)
Tuna (fresh/frozen)	Tuna-little thunny	US-Florida	0.732	19	(Adams et al. 2003)
Tuna (fresh/frozen)	tuna-Pacific bonito	(market, Japan)	0.2298	5	(Japanese Ministry of Health 2003)
Tuna (fresh/frozen)	tuna-Pacific bonito	(market, Japan)	0.22275	4	(Japanese Ministry of Health 2003)
Tuna (fresh/frozen)	tuna-Pacific bonito	US-California	0.119026	39	(Hall et al. 1978)
Tuna (fresh/frozen)	tuna-skipjack	Azores	0.179	53	(Andersen and Depledge 1997)
Tuna (fresh/frozen)	tuna-skipjack	(market, Canada)	0.09	7	(Dabeka et al. 2004)
Tuna (fresh/frozen)	tuna-skipjack	(market, Canada)	0.07	3	(Health Canada 2007)
Tuna (fresh/frozen)	tuna-skipjack	US	0.262	1	(USEPA 2011a)
Tuna (fresh/frozen)	tuna-skipjack	(market, US)	0.144	3	(USFDA 2011)
Tuna (fresh/frozen)	tuna-skipjack	US-California	0.45	2	(Miller et al. 1972)
Tuna (fresh/frozen)	tuna-skipjack	US-Hawaii	0.42	2	(Miller et al. 1972)
Tuna (fresh/frozen)	tuna-skipjack	Philippines	0.26	2	(Miller et al. 1972)
Tuna (fresh/frozen)	tuna-skipjack	US-Massachusetts	0.393	3	(Miller et al. 1972)
Tuna (fresh/frozen)	tuna-skipjack	US-Pacific	0.18	1	(Miller et al. 1972)
Tuna (fresh/frozen)	tuna-skipjack	(market, Hong Kong)	0.128	3	(Chung et al. 2008)
Tuna (fresh/frozen)	tuna-skipjack	(market, Japan)	0.167	15	(Japanese Ministry of Health 2003)
Tuna (fresh/frozen)	tuna-skipjack	US-Hawaii	0.34	10	(Kaneko and Ralston 2007)
Tuna (fresh/frozen)	tuna-skipjack	Pacific	0.13	6	(Yamashita et al. 2005)
Tuna (fresh/frozen)	tuna-skipjack	US-Hawaii	0.41	20	(Rivers et al. 1972)
Tuna (fresh/frozen)	tuna-skipjack	Madagascar	0.1943	39	(Kojadinovic et al. 2006)
Tuna (fresh/frozen)	tuna-skipjack	Madagascar	0.19	37	(Kojadinovic et al. 2007)
Tuna (fresh/frozen)	tuna-skipjack	(market, Japan)	0.25	18	(Nakagawa et al. 1997)
Tuna (fresh/frozen)	tuna-skipjack	Fiji	0.06	12	(Kumar et al. 2004)
Tuna (fresh/frozen)	tuna-skipjack	(market, Fiji)	0.15	5	(Kumar et al. 2004)
Tuna (fresh/frozen)	tuna-skipjack	US	0.140829	70	(Hall et al. 1978)
Tuna (fresh/frozen)	tuna-skipjack	US-Hawaii	0.23325	20	(State of Hawaii Department of Health, unpublished data)
Tuna (fresh/frozen)	tuna-skipjack (filet)	(market, Japan)	0.26	9	(Endo and Haraguchi 2010)
Tuna (fresh/frozen)	tuna-striped bonito	(market, Hong Kong)	0.076	3	(Chung et al. 2008)
Tuna (fresh/frozen)	tuna-tongol	(market, Canada)	0.02	1	(Health Canada 2007)
Tuna (fresh/frozen)	tuna-tongol	Malaysia	0.104	4	(Hajeb et al. 2010)
Tuna (fresh/frozen)	tuna-tongol	Malaysia	0.12	4	(Hajeb et al. 2009)
Tuna (fresh/frozen)	tuna-yellowfin	(market, US-NJ)	0.65	50	(Burger and Gochfeld 2005)
Tuna (fresh/frozen)	tuna-yellowfin	US	0.25	4	(USEPA 2011a)
Tuna (fresh/frozen)	tuna-yellowfin	Madagascar	0.154051	39	(Kojadinovic et al. 2006)
Tuna (fresh/frozen)	tuna-yellowfin	Madagascar	0.2	41	(Kojadinovic et al. 2007)
Tuna (fresh/frozen)	tuna-yellowfin	US-Hawaii	0.3	50	(Kaneko and Ralston 2007)
Tuna (fresh/frozen)	tuna-yellowfin	(market, US-NC)	0.575	2	(Levine et al. 2005)
Tuna (fresh/frozen)	tuna-yellowfin	US-Louisiana	0.19	18	(Senn et al. 2010)
Tuna (fresh/frozen)	tuna-yellowfin	Thailand-Andaman Sea	0.144	16	(Menasveta and Siriyong 1977)
Tuna (fresh/frozen)	tuna-yellowfin	US-Florida	0.25	56	(Adams 2004)
Tuna (fresh/frozen)	tuna-yellowfin	(market, Canada)	0.2725	4	(Health Canada 2007)
Tuna (fresh/frozen)	tuna-yellowfin	(market, Canada)	0.117	12	(Dabeka et al. 2004)
Tuna (fresh/frozen)	tuna-yellowfin	Mexico-Gulf of California	0.03	15	(Garcia-Hernandez et al. 2007)
Tuna (fresh/frozen)	tuna-yellowfin	Ghana	0.06	11	(Voegborlo et al. 2006)
Tuna (fresh/frozen)	tuna-yellowfin	US-Gulf	0.18	103	(Cai et al. 2007)
Tuna (fresh/frozen)	tuna-yellowfin	(market, US)	0.354483	231	(USFDA 2011)
Tuna (fresh/frozen)	tuna-yellowfin	(market, Japan)	0.270632	19	(Japanese Ministry of Health 2003)
Tuna (fresh/frozen)	tuna-yellowfin	US-Hawaii	0.21024	105	(Kraepiel et al. 2003)
Tuna (fresh/frozen)	tuna-yellowfin	Fiji	0.11	24	(Kumar et al. 2004)
Tuna (fresh/frozen)	tuna-yellowfin	US	0.17335	80	(Hall et al. 1978)
Tuna (fresh/frozen)	tuna-yellowfin	US-Hawaii	0.48	22	(Rivers et al. 1972)
Tuna (fresh/frozen)	tuna-yellowfin	US-Hawaii	0.307	20	(State of Hawaii Department of Health, unpublished data)
Tuna (fresh/frozen)	tuna-yellowfin	US-Louisiana	0.12905	6	(State of Louisiana 2011)
Tuna (fresh/frozen)	tuna-yellowfin	US-Hawaii	0.22	100	(Thieleke 1973)
Tuna (fresh/frozen)	tuna-yellowfin	Bermuda	0.37	17	(Dewailly et al. 2008)
Tuna (fresh/frozen)	tuna-yellowfin	US-Florida	0.3	33	(Adams et al. 2003)
Tuna (fresh/frozen)	tuna-yellowfin (filet)	(market, Japan)	0.26	21	(Endo and Haraguchi 2010)
Tuna (fresh/frozen)	tuna-yellowfin (fresh)	(market, New Zealand)	0.173	37	(Thomson and Lee 2009)
Tuna (fresh/frozen)	tuna-yellowfin (frozen)	(market, Spain)	0.4	21	(Blanco et al. 2008)
Tuna (fresh/frozen)	tuna-yellowfin (lean muscle-akami)	(market, US)	0.474	26	(Lowenstein et al. 2010)
Tuna, albacore (canned)	tuna-albacore (canned)	(market, Canada)	0.356203	158	(Health Canada 2007)
Tuna, albacore (canned)	tuna-albacore (canned)	(market, Canada)	0.166	16	(Forsyth et al. 2004)
Tuna, albacore (canned)	tuna-albacore (canned)	(market, Hong Kong)	0.205	5	(Chung et al. 2008)
Tuna, albacore (canned)	tuna-albacore (canned)	(market, Spain)	0.21	75	(Blanco et al. 2008)
Tuna, albacore (canned)	tuna-albacore (canned)	(market, US)	0.386667	3	(Miller et al. 1972)
Tuna, albacore (canned)	tuna-albacore (canned)	(market, US-IN)	0.25225	96	(Shim et al. 2004)
Tuna, albacore (canned)	tuna-albacore (canned)	(market, Venezuela)	0.155	160	(Tahan et al. 1995)
Tuna, albacore (canned)	tuna-albacore (canned)	(market, Fiji)	0.2	6	(Kumar et al. 2004)
Tuna, albacore (canned)	tuna-albacore (canned)	(market, NJ)	0.407	123	(Burger and Gochfeld 2004)
Tuna, albacore (canned)	tuna-albacore (canned, chunk white)	(market, US-NV)	0.588	107	(Gerstenberger et al. 2010)
Tuna, albacore (canned)	tuna-albacore (canned/pouch)	(market, US-NC)	0.243429	7	(Levine et al. 2005)
Tuna, albacore (canned)	tuna-albacore (canned/pouch)	Ecuador	0.3314	7	(Brockman et al. 2009)
Tuna, albacore (canned)	tuna-albacore (canned/pouch)	Thailand	0.4842	7	(Brockman et al. 2009)
Tuna, albacore (canned)	tuna-albacore (canned-oil)	US-Pacific NW	0.206	20	(Rasmussen and Morrissey 2007)
Tuna, albacore (canned)	tuna-albacore (canned-raw)	US-Pacific NW	0.232	16	(Rasmussen and Morrissey 2007)
Tuna, albacore (canned)	tuna-albacore (canned-water)	US-Pacific NW	0.193	20	(Rasmussen and Morrissey 2007)
Tuna, albacore (canned)	tuna-canned (white)	(market, US-Chicago)	0.31	22	(Burger and Gochfeld 2006)
Tuna, albacore (canned)	tuna-canned (white)	(market, US)	0.349551	451	(USFDA 2011)
Tuna, albacore (canned)	tuna-white	(market, US-WA)	0.357	63	(USEPA 2005)
Tuna, canned (light)	tuna-canned (chunk light)	(market, US-IN)	0.144667	144	(Shim et al. 2004)
Tuna, canned (light)	tuna-canned (light)	(market, US-Chicago)	0.1	20	(Burger and Gochfeld 2006)
Tuna, canned (light)	tuna-canned (light)	(market, US)	0.117953	445	(USFDA 2011)
Tuna, canned (light)	tuna-canned (light)	(market, US)	0.118	45	(Burger and Gochfeld 2004)
Tuna, canned (light)	tuna-canned (light)	(market, US-WA)	0.126	55	(USEPA 2005)
Tuna, canned (light)	tuna-canned (light)	(market, US-NC)	0.17415	4	(Levine et al. 2005)
Tuna, canned (light)	tuna-canned light	(market, Canada)	0.14	1	(Health Canada 2007)
Tuna, canned (light)	tuna-skipjack (canned)	(market, Hong Kong)	0.142	4	(Chung et al. 2008)
Tuna, canned (light)	tuna-skipjack (canned)	(market, Canada)	0.047	5	(Forsyth et al. 2004)
Tuna, canned (light)	tuna-skipjack (canned)	(market, Canada)	0.06	114	(Health Canada 2007)
Tuna, canned (light)	tuna-skipjack (canned)	(market, New Zealand)	0.074	40	(Thomson and Lee 2009)
Tuna, canned (light)	tuna-skipjack (canned)	(market, Fiji)	0.08	9	(Kumar et al. 2004)
Tuna, canned (light)	tuna-skipjack (canned, chunk light)	(market, US-NV)	0.166308	65	(Gerstenberger et al. 2010)
Tuna, canned (light)	tuna-skipjack (vacuum packed)	Thailand	0.4	7	(Brockman et al. 2009)
Tuna, canned (light)	tuna-skipjack (vacuum packed)	Ecuador	0.09	7	(Brockman et al. 2009)
Tuna, canned (light)	tuna-tongol (canned)	(market, US)	0.0827143	7	(USFDA 2011)
Tuna, other	Tuna (Albacore, Yellowfin, Bluefin, Skipjack, Etc.)	(market, US)	0.1015	2	(USFDA 2011)
Tuna, other	tuna (cooked)	(market, Spain)	0.42	5	(Cabanero et al. 2004)
Tuna, other	tuna salad	(market, US)	0.1016	1	(Shim et al. 2005)
Tuna, other	tuna-bluefin (canned)	(market, Spain)	0.484	7	(Sahuquillo et al. 2007)
Tuna, other	tuna-canned	(market, US)	0.153874	34	(USFDA 2011)
Tuna, other	tuna-canned	(market, US)	0.313636	11	(Kamps et al. 1972)
Tuna, other	tuna-canned	(market, Canada)	0.025	5	(Forsyth et al. 2004)
Tuna, other	tuna-canned	(market, Spain)	0.278	1	(Bordajandi et al. 2004)
Tuna, other	tuna-canned	Saudi Arabia	0.31	57	(Ashraf 2006)
Tuna, other	tuna-canned	NA	0.41	135	(Storelli et al. 2010)
Tuna, other	tuna-canned	(market, UK)	0.19	54	(Knowles et al. 2003)
Tuna, other	tuna-canned	(market, US)	0.2848	29	(Ikem and Egiebor 2005)
Tuna, other	tuna-canned	(market, Fiji)	0.09	3	(Kumar et al. 2004)
Tuna, other	tuna-canned	(market, New Zealand)	0.082	40	(Thomson and Lee 2009)
Tuna, other	tuna-canned	Libya	0.29	20	(Voegborlo et al. 1999)
Tuna, other	tuna-canned	Persian Gulf	0.117	21	(Khansari et al. 2005)
Tuna, other	tuna-canned	(market, Spain)	0.17	113	(Blanco et al. 2008)
Tuna, other	tuna-canned (gourmet)	(market, US-Chicago)	0.06	18	(Burger and Gochfeld 2006)
Tuna, other	tuna-canned in oil	(market, US)	0.163	40	(USFDA 2008)
Tuna, Yellowfin canned	tuna-canned, light, yellowfin	(market, US)	0.180527	59	(USFDA 2011)
Tuna, Yellowfin canned	tuna-yellowfin (canned)	(market, Canada)	0.057	11	(Forsyth et al. 2004)
Tuna, Yellowfin canned	tuna-yellowfin (canned)	(market, Spain)	0.24	109	(Blanco et al. 2008)
Tuna, Yellowfin canned	tuna-yellowfin (canned)	(market, Hong Kong)	0.085	5	(Chung et al. 2008)
Tuna, Yellowfin canned	tuna-yellowfin (canned)	(market, Canada)	0.05	74	(Health Canada 2007)
Tuna, Yellowfin canned	tuna-yellowfin (canned)	(market, New Zealand)	0.029	40	(Thomson and Lee 2009)
Weakfish/Seatrout	seatrout	(market, Brazil)	0.1302	3	(Duarte et al. 2009)
Weakfish/Seatrout	seatrout	US	0.151974	38	(USEPA 2011a)
Weakfish/Seatrout	seatrout	(market, Canada)	0.039	1	(Dabeka et al. 2004)
Weakfish/Seatrout	seatrout (weakfish)	US-Atlantic	0.08	1	(Delaware River Basin Commission, 2011)
Weakfish/Seatrout	seatrout (weakfish)	US-Atlantic	0.0325	8	(USEPA 2011b)
Weakfish/Seatrout	seatrout (weakfish)	US-Atlantic	0.075	4	(USEPA 2008)
Weakfish/Seatrout	seatrout (weakfish)	US	0.139333	33	(USEPA 2011a)
Weakfish/Seatrout	seatrout (weakfish)	(market, US)	0.192921	38	(USFDA 2011)
Weakfish/Seatrout	seatrout (weakfish)	US	0.120075	80	(Hall et al. 1978)
Weakfish/Seatrout	seatrout (weakfish)	US-New Jersey	0.128778	9	(State of New Jersey 2008)
Weakfish/Seatrout	seatrout (weakfish)	US-New Jersey	0.166875	16	(State of New Jersey 2004)
Weakfish/Seatrout	seatrout (weakfish)	US-Virginia	0.0366667	3	(State of Virginia 2009)
Weakfish/Seatrout	Seatrout species complex	US-Florida	0.189	174	(Adams et al. 2003)
Weakfish/Seatrout	seatrout-acoupa weakfish	Suriname	0.18	8	(Mol et al. 2001)
Weakfish/Seatrout	seatrout-gray	US-Virginia	0.0683648	1	(State of Virginia 2009)
Weakfish/Seatrout	seatrout-gray	US-Virginia	0.0213904	1	(State of Virginia 2009)
Weakfish/Seatrout	seatrout-green weakfish	Suriname	0.29	38	(Mol et al. 2001)
Weakfish/Seatrout	seatrout-grey	(market, US)	0.35	1	(USFDA 2011)
Weakfish/Seatrout	seatrout-sand	US-Florida	0.408	2	(Kannan et al. 1998)
Weakfish/Seatrout	seatrout-sand	US-Louisiana	0.0649	3	(State of Louisiana 2011)
Weakfish/Seatrout	seatrout-sand	US	0.05	5	(USEPA 2011a)
Weakfish/Seatrout	seatrout-sand	US-Gulf	0.153056	18	(Hall et al. 1978)
Weakfish/Seatrout	seatrout-sand	US-Florida	0.483	104	(Adams et al. 2003)
Weakfish/Seatrout	seatrout-silver	US-Gulf	0.0833953	43	(Hall et al. 1978)
Weakfish/Seatrout	seatrout-silver	US-Florida	0.254	17	(Adams et al. 2003)
Weakfish/Seatrout	seatrout-speckled	(market, Canada)	0.048	1	(Dabeka et al. 2004)
Weakfish/Seatrout	seatrout-speckled	US-Virginia	0.0337442	1	(State of Virginia 2009)
Weakfish/Seatrout	seatrout-speckled	(market, US)	0.49125	4	(USFDA 2011)
Weakfish/Seatrout	seatrout-spotted	US-Florida (South)	0.56	14	(Adams et al. 2010)
Weakfish/Seatrout	seatrout-spotted	US-Florida (Indian River Lagoon)	0.33	14	(Adams et al. 2010)
Weakfish/Seatrout	seatrout-spotted	US	0.412489	227	(USEPA 2011a)
Weakfish/Seatrout	seatrout-spotted	US	0.07225	4	(USEPA 2011a)
Weakfish/Seatrout	seatrout-spotted	US-Florida Bay	1.06	70	(Evans and Crumley 2005)
Weakfish/Seatrout	seatrout-spotted	US-Florida	0.4	112	(Rider and Adams 2000)
Weakfish/Seatrout	seatrout-spotted	US-Florida	0.235	30	(Locascio and Rudershausen 2000)
Weakfish/Seatrout	seatrout-spotted	(market, US)	0.5665	2	(USFDA 2011)
Weakfish/Seatrout	seatrout-spotted	US	0.294846	78	(Hall et al. 1978)
Weakfish/Seatrout	seatrout-spotted	US-Louisiana	0.1124	10	(State of Louisiana 2011)
Weakfish/Seatrout	seatrout-spotted	US-Louisiana	0.0434286	7	(State of Louisiana 2011)
Weakfish/Seatrout	seatrout-spotted	US-Louisiana	0.0680246	69	(State of Louisiana 2011)
Weakfish/Seatrout	seatrout-spotted	US-Florida	0.448	786	(Adams et al. 2003)
Weakfish/Seatrout	weakfish (sand)	(market, US)	0.022	1	(USFDA 2011)
Weakfish/Seatrout	weakfish-spotted	US-North Carolina	0.109808	26	(State of North Carolina 2011)
Whitefish	whitefish	(market, US)	0.0901108	37	(USFDA 2011)
Whitefish	whitefish	Canada - Northern Manitoba	0.196	7	(Jackson 1991)
Whitefish	whitefish	Northern Canada - lakes	0.105	95	(Lockhart et al. 2005)
Whitefish	whitefish-broad	Northern Canada - lakes	0.054	202	(Lockhart et al. 2005)
Whitefish	whitefish-lake	Great Lakes	0.018	104	(Madenjian and O'Connor 2008)
Whitefish	whitefish-lake	Canada - Ontario lakes	0.14875	16	(Kidd et al. 1995)
Whitefish	whitefish-lake	US	0.057	171	(USEPA 2011a)
Whitefish	whitefish-lake	Canada - Quebec (La Grande Complex)	0.352	75	(Doyon et al. 1998)
Whitefish	whitefish-lake	Canada - Quebec (La Grande Complex)	0.0974	9	(Schetagne et al. 2000)
Whitefish	whitefish-lake	Great Lakes	0.0356	4	(Dellinger et al. 1996)
Whitefish	whitefish-lake	Northern Canada - lakes	0.111	1917	(Lockhart et al. 2005)
Whitefish	whitefish-lake	US-Michigan	0.0950263	38	(State of Michigan 2011)
Whitefish	whitefish-round	Northern Canada - lakes	0.09	41	(Lockhart et al. 2005)
Whitefish	whitefish-round	Lake Huron	0.045	5	(Miller and Jude 1984)
